# Supplementary material for: Impact of serum phosphate levels during CRRT on extubation failure and hospital mortality in mechanically ventilated ICU patients—A study based on the MIMIC-IV database
Source: PLoS One. 2025 Jun 18;20(6):e0323939. doi: 10.1371/journal.pone.0323939 (PMC12176230; doi:10.1371/journal.pone.0323939)
Supplement: File S1 — (XLSX) [file pone.0323939.s001.xlsx]

## Sheet: Sheet1
gender	Age	BMI (kg/m2)	SAPSⅡscore	SOFA score _ first day	CRRT time (hours)	Phosphate_first (mg/dL)	Phosphate_mean (mg/dL)	Phosphate_max (mg/dL)	Phosphate_min (mg/dL)	Duration of mechanical ventilation (hours)	ventilation_times	extubation_time	extubation_success_48	ICU LOS (days)	Hospital LOS(days)	hospital_expire_flag	time_30d	First diagnosis during hospitalization
M	47.15	37.92	60	21	39.12	8.7	2.81	3.9	2.3	11	1	107.97	0	4.95	8.98	0	30	Sepsis
F	70.03	25.84	61	14	61.33	5.7	2.72	3.9	1.9	63	1	146.12	0	8.86	31.88	0	30	Digestive system diseases
M	58.38	37.76	82	15	157.28	1.3	2.91	6	1.4	247	1	191.13	0	18.55	23.37	0	30	Other
F	48.06	20.2	38	9	80	3.7	2.18	2.9	1.7	45	2	95.47	0	16.18	34.08	0	30	Hematological disease
F	64.98	30.9	39	11	151.18	3.4	2.36	3.9	1.2	114.58	1	217.03	0	13.79	19.7	1	13.61	Sepsis
F	73.11	33.87	36	9	56.4	6	2.67	4.2	2.1	66.5	1	126.93	0	9.48	11.86	1	11.68	cardiovascular disease
M	71.69	30.12	75	15	69.83	4	3.12	4.8	2.2	89	1	103.67	0	8.41	18.51	0	30	cardiovascular disease
F	60.32	19.98	65	15	48.82	5.7	2.63	4	1.9	113	1	57.52	0	7.97	7.97	0	11.11	Kidney disease
M	77.48	29.97	73	18	548.57	4.5	3.03	4.9	1.6	682	10	185.91	0	67.87	66.94	1	30	Digestive system diseases
F	63.93	25.44	51	8	103.95	4.9	2.53	4.5	1.5	24.57	1	178.85	0	11.76	15.08	0	30	cardiovascular disease
M	68.7	27.68	52	14	323.5	5.1	3.21	5.8	1.5	417.9	4	115.77	0	35.28	35.26	0	30	Sepsis
M	74.34	25.73	40	16	240.22	7.3	2.69	5	1.5	53.02	2	181.23	0	15.17	33.32	0	30	cardiovascular disease
F	86.69	31.6135	63	13	210.85	3.3	2.53	4.6	1	67.67	4	154.94	0	15.55	35.33	0	30	Sepsis
M	48.86	23.63	38	18	267.83	4.2	2.3	4.2	1.5	166.42	3	181.04	0	18.24	23.09	0	30	Postoperative complications
M	27.67	37.25	42	11	431.02	4.3	4.19	6.8	2.2	403	2	369.57	0	33.43	42.44	0	30	Digestive system diseases
F	73.38	43	58	13	10.95	4.7	2.4	2.5	2.3	107.32	1	139.13	0	10.44	14.99	1	13.22	Other
M	60.11	44.29	50	13	510.63	5.2	4.76	11.5	1.9	298	1	336.57	0	26.47	26.55	1	26.39	Sepsis
F	69.3	37.5	79	18	166.72	9.7	3.92	8.5	1.8	207	1	448.34	0	27.35	121.97	0	30	Postoperative complications
F	91.62	21.08	47	7	128.55	5.1	3.29	5	1.4	33.97	1	165	0	10.85	27.8	0	30	cardiovascular disease
M	85.12	31.6135	54	10	157.92	3.4	3.53	5.1	2.2	19.65	1	178.42	0	11.13	15.59	1	15.57	Digestive system diseases
F	80.78	19.69	63	16	228.55	7.6	2.38	4.4	1.2	133.67	3	57.01	0	15.03	27.89	0	30	cardiovascular disease
M	45.1	22.01	102	19	239.97	6.4	3.69	6.3	2.4	378	6	298.64	0	48.54	48.62	0	30	Toxicosis
M	59.3	26.87	45	13	474.83	6.2	3.8	8.4	1.4	358	1	529.97	0	37.06	52.48	0	30	Postoperative complications
M	73.06	37.12	64	20	113.5	5.9	2.41	4.2	1.8	157	1	60.74	0	9.1	30.06	0	30	Sepsis
M	54.48	36.93	50	10	120	2.6	1.94	3.1	1.2	112	2	406.42	0	24.04	28.05	1	28.05	Sepsis
F	46.07	33.87	84	20	103.7	2.9	2.48	3.8	1.6	55	3	141.86	0	10.44	22.08	0	30	Digestive system diseases
F	76.06	39.17	39	10	103.83	5	2.32	3.7	1	77.5	2	521.03	0	38.25	45.03	0	30	cardiovascular disease
F	53.74	31.6135	62	13	39.5	9	2	3.2	1.2	77.73	2	118.57	0	9.1	16.24	0	30	Toxicosis
M	85.52	23.98	31	6	81	3.2	1.81	2.4	1.5	272.07	6	129.62	0	45.13	45.33	0	30	Digestive system diseases
M	58.3	29.32	75	19	1066.93	3.8	3.47	5.4	0	472.85	7	348.82	0	60.88	76.04	0	30	Hematological disease
M	47.58	34.41	52	12	558	8.8	3.98	8.6	2.4	511	4	48.02	0	59.47	60.11	0	30	Kidney disease
F	60.74	31.6135	68	15	61.82	8.2	4.34	6.9	2.2	188	1	95.64	0	11.79	20.8	0	30	Sepsis
F	57.98	39.54	31	6	76.08	2.5	3.87	6.4	2.4	349	2	128.55	0	20.63	27.54	0	30	Sepsis
M	54.17	38.79	50	16	49.87	3.4	2.7	3.3	1.9	234	2	105.86	0	14.79	20.6	0	30	Sepsis
M	68.83	29.83	66	12	117.75	6.6	2.32	4.5	1.3	191	4	105.58	0	14.6	47.64	1	30	Digestive system diseases
F	62.3	31.6135	65	20	210.13	8.7	4.32	7.1	1.9	108	1	199.47	0	12.82	54.1	0	30	Digestive system diseases
F	29.2	39.45	50	19	190.23	7.9	3.2	7.2	1.3	112.43	2	172.41	0	12.19	23.85	0	30	Sepsis
F	62.83	48.52	72	17	154.37	4.5	2.4	4.3	1.5	302.25	2	154.36	0	19.24	19.2	0	30	Sepsis
F	74.26	24.34	65	16	259.92	8.9	3.44	6.2	1.4	164	2	90.52	0	12.51	12.51	1	12.43	cardiovascular disease
M	36.58	30.5	49	12	131.75	2.1	2.03	3.3	1.6	237.68	1	94.08	0	14.47	22.42	0	30	Sepsis
M	69.89	29.26	49	11	213.2	5.9	2.8	5.8	1.4	293.2	2	218.25	0	22.75	24.56	0	30	cardiovascular disease
M	75.18	24.69	79	12	161.9	4.5	2.57	4.7	1.4	188.75	2	67.03	0	11.32	24.37	1	24.37	Postoperative complications
M	44.83	26.51	60	5	50.85	3.6	3.45	5.8	1.9	180.45	5	344.02	0	43.77	43.73	0	30	Sepsis
M	48.06	22.4	60	17	57.58	10	1.97	3	1.4	42.92	1	66.23	0	4.6	9.6	0	22.88	Postoperative complications
M	69.75	21.93	61	13	701.88	5	2.97	7.2	1.4	563	3	92.95	0	34.86	75.81	0	30	cardiovascular disease
F	41.13	23.77	72	17	123.82	3.8	2.34	3.9	1.4	236.3	2	270.88	0	22.11	99.05	0	30	Sepsis
M	54.86	24.43	55	17	50.27	6.7	4.34	5.9	2.2	38	1	81.73	0	5	29.54	0	30	Sepsis
M	68.47	35.08	38	9	60.22	4.7	2.5	3.9	1.7	312	1	146.57	0	19.22	19.21	1	19.11	Nervous system disease
M	66.77	27.05	87	17	97.52	11.2	2.67	6.2	1.4	105.28	1	117.47	0	9.29	18.52	0	30	Sepsis
M	69.96	35.78	63	12	150.25	6.3	2.76	5.5	2	112.83	1	82.03	0	10.63	29.35	0	30	Other
M	42.94	30.37	60	15	389.63	4.5	3.58	6.7	1.6	376.17	1	154.27	0	22.14	28.9	0	30	cardiovascular disease
M	49.98	42.59	42	11	489.3	0.9	3.07	4.7	2	213.42	1	415.14	0	26.34	51.85	0	30	cardiovascular disease
F	67.68	35.52	52	13	44.45	4.3	2.29	3	1.7	69.25	2	263.24	0	16.34	20.55	0	30	Digestive system diseases
M	68.83	24.9	66	18	155	7.3	2.7	5.8	1.4	82	2	150.5	0	11.23	11.2	1	11.15	Sepsis
M	39.34	26.88	46	13	142.68	5.7	3.31	5.8	1.9	315.38	6	214.01	0	30.97	37.86	0	30	Digestive system diseases
F	68.4	40.77	45	11	181.95	5.2	2.51	4.2	2	189.5	4	226.07	0	20.96	33.95	0	30	Sepsis
F	77.46	31.6135	52	8	71.4	6.7	2.9	4.4	1.8	23.45	1	135.53	0	13.39	17.95	0	30	Digestive system diseases
M	74.1	35.94	52	10	1209.2	3.2	4.03	9.7	0.5	592.27	15	212.64	0	81.28	84.65	0	30	cardiovascular disease
M	64.09	31.6135	48	14	280.63	1.7	2.61	5.5	1.5	308.8	1	226.03	0	22.48	56.11	0	30	Respiratory Disease
F	52.55	25.71	50	17	66.83	4.3	2.95	4.6	2	84.12	2	164.55	0	12.21	15.92	0	12.35	Digestive system diseases
F	56.08	20.06	49	15	98	5.5	3.24	4.7	1.9	113.45	1	101.82	0	9.16	39.98	0	30	cardiovascular disease
F	52.35	17.6	58	14	186.48	6.2	2.89	5.6	1.3	254.47	3	116.05	0	19.74	24.81	0	30	Digestive system diseases
M	61.4	44.94	25	5	105.07	5.1	3.09	4.5	2.3	199.47	2	185.91	0	18.1	24.4	0	30	cardiovascular disease
M	61.82	25.65	43	7	137.37	3.9	3.41	5.3	2.2	335.75	1	52.8	0	17.03	29.81	0	30	cardiovascular disease
M	52.18	28.13	31	11	233	1.4	3.34	6.6	2.2	353	1	122.97	0	20.04	30.28	0	30	Postoperative complications
F	77.93	39.79	61	11	111.75	5	2.76	5.4	1.8	20	1	308.6	0	13.69	14.11	1	13.48	Sepsis
F	59.36	29.39	27	7	211.58	3.5	2.11	3.6	1.2	109	1	224.38	0	19	35.67	0	30	Other
M	61.99	25.81	50	14	68.68	2.4	4.09	5.5	2.1	117.43	1	93.78	0	9.26	107.81	0	30	Digestive system diseases
F	59.22	33.76	45	11	111.2	3.5	2.7	3.6	0.9	150.53	3	101.87	0	11.85	32.85	0	30	Digestive system diseases
M	64.99	30.91	54	8	119.13	5.3	2.67	4.2	2.1	122.84	2	135.52	0	15.08	47.71	0	30	Sepsis
M	78.47	28	61	11	108.02	5.9	3.25	7.2	1.6	384.87	7	169.68	0	40.72	40.68	0	30	Sepsis
M	62.61	31.48	44	13	61.88	6	2.14	3	1.4	55.55	1	78.82	0	5.59	11.56	0	30	Sepsis
F	52.24	20.94	44	12	246.08	2.5	3.01	7.3	1.5	246	4	127.82	0	18.92	40.85	0	30	Toxicosis
F	91.55	30.45	45	8	293.07	6.1	6.13	19.5	1.3	316.2	1	54.39	0	16.78	16.63	1	16.57	Sepsis
F	63.81	54.1	72	9	67.87	5.3	3.14	4.8	2.2	228.3	8	318.42	0	43.09	43.22	0	30	cardiovascular disease
M	74.17	42.1	61	15	493.65	4.5	3.12	6.4	2	188.83	10	100.23	0	26.44	26.35	1	26.35	Sepsis
M	51.62	25.73	62	18	77.78	8.9	2.08	3	1.4	158.6	2	103.12	0	12.87	14.17	1	14.11	Sepsis
M	37.03	32.95	39	18	189.32	8	5.18	7.8	1.6	261.85	2	124.69	0	16.77	26.47	0	30	Sepsis
M	32.17	37.53	40	13	157.65	4.8	3.55	5.8	2.2	137.75	1	130.68	0	11.44	18.77	0	30	cardiovascular disease
F	73.17	35.43	41	8	58.5	2.8	2.37	3.2	1.7	124.88	5	167.15	0	31.83	31.85	0	30	Respiratory Disease
M	39.8	25.69	51	15	331.75	7.8	3.45	10.2	1	360.21	4	166	0	40.97	45.76	0	30	Sepsis
M	56.83	25.33	65	18	212.23	5.1	3.09	6.4	2.4	257.67	1	49.37	0	13.37	26.67	1	13.19	Digestive system diseases
M	18.56	31.6135	43	10	31.93	3.9	2.51	4.1	1.4	29.17	2	60.12	0	4.56	14.33	0	30	Toxicosis
M	82.12	22.49	46	9	153.03	4.1	3.32	6.4	1.3	337.13	5	114.75	0	26.46	26.31	1	26.31	cardiovascular disease
F	32.25	41.52	57	20	168	3.8	3.01	5.4	1.6	120	1	174.12	0	13.19	26.83	0	30	Digestive system diseases
M	64.11	33.41	51	11	260.1	5.1	3.84	8.1	1.8	49.75	3	278.52	0	15.59	27.16	0	30	Digestive system diseases
F	70.33	33.5	37	4	154	1	3.2	5.1	2.4	228.96	6	326.13	0	39.26	61.13	0	30	Postoperative complications
F	59.32	38.46	85	12	98.17	9.6	4.26	7.7	2.4	20.5	1	108.68	0	5.41	51.4	0	30	Kidney disease
M	42.07	29.14	61	14	444.7	0.8	4.02	8.3	1.7	359.42	4	150.01	0	23.87	36.78	0	30	Digestive system diseases
F	41.65	52.67	52	17	118.32	6.3	3.51	8.1	1.7	64	1	75.32	0	7.17	18.26	1	19.05	Sepsis
M	71.82	33.65	68	11	124.82	3.6	2.93	4.5	1.8	189	3	289.79	0	26.91	33.47	0	30	Tumor
M	81.15	29.75	62	13	117.37	3.8	3.13	5.6	1.8	137.8	6	239.58	0	25.05	28.78	0	30	cardiovascular disease
M	33.4	30.43	57	16	203	5.1	3.1	5.5	1.1	150	3	128.72	0	15.94	42.03	0	30	Sepsis
M	75.76	35.1	60	12	256.75	7.8	4.62	9.7	1.5	276.35	3	174.17	0	21.79	37.87	0	30	Kidney disease
M	66.81	26.22	55	17	175.23	8.1	3.3	7.5	1.3	166.58	1	213.33	0	15.83	38.85	0	30	Digestive system diseases
F	79.03	28.91	61	7	181.53	4	2.53	5	1.5	11	1	290.1	0	12.89	42.8	0	30	cardiovascular disease
M	82.19	31.6135	75	16	51.1	5.6	3.43	5.9	1.5	56.67	1	124.48	0	7.56	18.07	0	30	Hematological disease
M	53.98	31.6135	62	15	152.27	1.6	4.55	8.2	1.8	130	1	157.52	0	12.07	27.77	0	30	Sepsis
F	62.29	61.34	46	9	204.23	3.4	3.21	6.8	1.8	311	3	258.53	0	31.21	31.85	0	30	Sepsis
F	83.96	29.77	58	14	118.13	3.4	1.93	2.6	1.2	171	2	107.5	0	13.19	22.25	0	30	Digestive system diseases
F	67.66	37.88	42	15	122.08	6.9	2.62	5.3	1.3	96	1	87.68	0	7.65	10.2	1	10.19	cardiovascular disease
M	36.99	38.17	36	13	182.28	4.6	2.62	3.5	1.7	191.34	3	86.11	0	13.18	52.29	0	30	Trauma
M	59.59	41.67	37	9	1035.53	4.4	3.98	9	2	755.75	6	348.21	0	61.93	62.34	0	30	Tumor
M	67.54	27.3	52	12	87.75	8.2	3.71	7.6	2.3	98	1	113.2	0	9.36	12.61	0	30	Respiratory Disease
M	67.79	24.29	89	16	338	8.1	3.61	8	1.7	283.5	7	110.53	0	25.55	53.76	0	30	Digestive system diseases
M	78.78	41.03	72	11	64.3	5.2	2.68	4.2	2.2	92.17	1	73.15	0	7.12	19.97	0	30	Sepsis
F	83.57	31.6135	48	9	62.03	4.5	2.78	4.6	2.1	15	1	148.7	0	6.97	12.9	0	30	cardiovascular disease
F	66.08	34.77	58	16	28	4.6	3.28	4.1	2.4	15	1	51.76	0	2.86	18.94	0	30	Digestive system diseases
F	45.89	44.08	52	15	105.5	7.3	3.69	6.7	2.4	97.47	2	55.95	0	12.39	32.93	1	30	Digestive system diseases
M	81.78	25.88	85	13	66.03	6.4	2.78	5	1.3	16.15	1	180.98	0	8.32	25.94	0	30	cardiovascular disease
F	51.71	28.06	34	8	139	2.4	2.72	4.4	1.3	215	1	55.16	0	14.51	39.06	0	30	Digestive system diseases
M	76.53	46.04	56	9	286	5	2.63	3.9	1.7	169.55	1	265.53	0	19.45	39.82	0	30	Sepsis
M	84.17	31.46	52	10	59	6.4	3.57	7.6	1.7	73	1	218.87	0	12.78	13.79	0	17.16	cardiovascular disease
F	83.45	36.66	62	10	71.45	3.4	3.17	4.7	1.9	66	2	235.6	0	15.12	21.58	0	30	cardiovascular disease
M	66.82	26.07	57	14	277.5	1.8	2.87	6.2	1.6	141	3	296.03	0	24.76	27.39	1	27.39	Sepsis
M	42.71	28.4	53	19	204.53	3.9	3.02	4.9	1.8	114.5	2	327.98	0	19.35	24.34	0	30	Sepsis
M	74.31	17.63	55	10	19.85	7.1	2.2	2.5	2	43	1	84.2	0	5.42	9.01	0	30	Sepsis
M	44.97	31.53	40	8	530.95	3.1	4.41	8.2	2	326.33	3	115.96	0	27.14	26.65	1	26.65	cardiovascular disease
F	58.2	19.11	29	3	31.33	3.1	2.7	4	1.4	55.37	2	105.75	0	9.96	21.39	0	30	Tumor
F	58.1	49.96	31	9	188.37	4.6	4.12	11.6	2.1	377.03	6	101.77	0	23.04	53.96	0	30	Respiratory Disease
M	47.37	76.85	53	16	418.5	7.4	3.65	10	1.2	377.5	1	450.6	0	34.68	54.82	0	30	Sepsis
F	43.04	32.82	41	9	38.22	5.3	3.82	5.7	1.5	13.88	2	108.41	0	7.15	25.73	0	30	cardiovascular disease
F	80.52	39.64	34	4	163.03	3.4	2.14	2.9	1.7	139.45	3	347.13	0	30.24	38.98	0	30	cardiovascular disease
M	60.66	22.29	65	13	72.77	3.5	3.62	5.3	1.8	15.65	2	172.55	0	9.1	12.13	0	30	Digestive system diseases
F	56.99	26.25	33	7	62.08	5.5	2	2.4	1.7	277	6	260.07	0	37.13	97.07	0	30	cardiovascular disease
M	64.32	34.59	60	16	392	9.9	4.01	8	2.2	166	2	214.65	0	18.01	17.86	1	17.8	Sepsis
F	79.08	23.64	64	17	92.57	4.1	2.49	3.4	1.7	254	1	371.65	0	26.47	26.48	0	30	cardiovascular disease
M	83.03	31.6135	66	13	65.15	5.7	3.06	4.6	2	48.5	1	58.7	0	5.29	13.75	1	10.98	cardiovascular disease
F	79.65	22.04	63	10	203.28	8.2	3.47	4.7	2.1	234	1	199.73	0	18.15	27.85	0	30	cardiovascular disease
M	73.63	32.95	49	12	317.77	3.9	3.59	8.9	0.8	334	4	311.61	0	32.06	42.15	0	30	cardiovascular disease
F	59.08	20.3	48	13	967.92	4	3.33	7.7	1.1	286.17	8	667.55	0	46.44	46.36	1	30	Sepsis
M	60.08	30.86	52	12	203.58	3.9	4.74	7.5	2.1	168.85	2	144.94	0	13.84	29.57	0	30	Digestive system diseases
F	45.55	31.6135	49	18	206.02	5.6	2.56	5.9	0.9	102.28	1	202.81	0	13.31	31.01	0	30	Digestive system diseases
F	76.2	42.76	51	5	88.85	6.2	2.84	4.5	1.7	47	1	120.74	0	9.13	15.67	1	15.29	cardiovascular disease
M	55.29	31.6135	53	5	44.75	4.3	3.64	4.8	2.3	30	1	69.57	0	4.9	9.14	0	30	Hematological disease
M	75.7	38.37	43	11	407.08	4.3	4.31	7	1.5	564.33	5	126.26	0	35.89	35.96	0	30	Sepsis
M	51.86	19.27	49	11	1016.48	6.6	3.3	9.1	1.1	255	3	330.61	0	50.05	192.86	0	30	Other
F	85.41	33.66	58	13	161.93	1.2	2.24	3.9	1.2	112.47	3	138.34	0	12.29	20.86	0	30	cardiovascular disease
F	48.13	25.26	79	16	116.85	6.4	3.69	5.8	2.1	200	2	321.71	0	22.74	22.75	0	30	Sepsis
M	68.57	31.6135	94	17	112.82	3.6	3.22	5.7	2.1	253.26	3	234.71	0	22.72	44.91	0	30	Postoperative complications
F	37.18	31.33	35	9	53.42	3.2	2.98	4.4	2.4	154	1	98	0	10.51	17.49	0	30	Kidney disease
F	68.36	22.8	54	10	304.85	4.5	2.78	5.3	0.5	195.19	6	152.77	0	34.36	50.03	0	30	cardiovascular disease
M	73.58	33.39	66	15	85.6	2.5	2.42	3.6	1.9	42.9	1	213.07	0	10.76	21.8	0	30	Sepsis
M	47.09	30.46	88	17	71.7	4.9	3.18	4.3	2.4	207	2	83.54	0	14.19	14.29	0	30	Postoperative complications
M	45.65	26.12	88	20	79.67	8.2	3.51	5.2	2.2	94	2	51.48	0	8.9	46.92	0	30	Sepsis
M	45.46	30.58	58	17	115.13	3.4	2.34	5.2	1.1	145.1	1	142.72	0	12.12	31.08	0	30	Digestive system diseases
M	31.71	28.16	22	5	456.17	3.9	4.58	8	2.2	302.48	8	166.63	0	32.45	32.44	1	30	nervous system disease
F	80.75	29.04	62	14	73.4	5.6	2.65	4.6	1.7	40.15	1	168.08	0	8.78	11.91	0	30	cardiovascular disease
F	66.12	31.99	52	13	73.63	3.6	2.49	3	2.2	67	2	136.88	0	9.74	19.61	0	30	Sepsis
F	47.56	31.6135	44	18	251.22	3.1	2.59	3.9	1.2	249.42	3	73.35	0	14.84	63.71	0	30	Digestive system diseases
F	54.33	23.53	56	15	66.72	2	2.27	3.5	1.4	120.83	2	88.79	0	11.74	14.78	0	30	Sepsis
M	63.76	23.48	63	12	129.02	10.9	3.99	8.7	1.8	10.45	1	226.66	0	10.91	29.9	0	30	Toxicosis
M	70.99	40.76	53	12	1205.25	3.5	3.28	14.1	1.3	824.24	16	272.41	0	101.73	101.62	0	30	Digestive system diseases
F	68.69	31.6135	71	13	50.75	8.1	2.34	4.4	0.5	28.38	1	83.85	0	4.68	28.71	0	30	Digestive system diseases
F	72.03	26.98	42	8	111.47	5	1.73	2.9	1	14.82	1	150.76	0	8.14	20.14	0	30	Respiratory Disease
F	70.86	25.33	55	13	83.82	3	2.65	3.5	2	100.38	2	164.98	0	14.81	40.23	1	30	Digestive system diseases
F	69.44	20.85	68	14	87.67	7.6	2.41	6.8	1.1	53	1	108.19	0	6.78	8.67	0	30	Hematological disease
M	67.45	37.56	50	12	63.33	7.3	4.19	6.5	1.8	109	6	228.45	0	19.9	19.9	0	30	Trauma
M	48.39	91.6	53	14	351.8	7.9	2.6	5.9	1.1	68	4	227.8	0	24.8	24.78	0	30	Sepsis
M	63.27	31.6135	69	10	719.17	3.9	4.57	7.6	2.3	500.78	4	389.17	0	56	75.3	0	30	Digestive system diseases
F	71.43	25	44	9	755.85	5.7	3.22	6.6	1.5	155.92	1	655.29	0	33.97	33.96	1	30	Digestive system diseases
F	86.21	19.87	57	15	182.9	3.6	1.87	3.4	1.2	160	2	246.02	0	18.25	20.13	0	30	cardiovascular disease
M	65.46	22.9	40	8	375.88	4.1	3.46	4.5	1.7	423.88	5	190.67	0	38.21	38.29	0	30	cardiovascular disease
F	73.44	28.06	65	16	137.75	5.7	2.13	2.9	1.3	179.25	3	146.99	0	23.97	23.95	0	30	cardiovascular disease
M	57.31	35.41	41	17	161.82	2.8	2.46	5	1.3	276.1	3	262.08	0	24.2	31.7	0	30	Digestive system diseases
M	70.93	31.22	66	16	545	7.9	3.88	7.9	1.4	355	7	299.52	0	31.28	81.9	1	30	Sepsis
M	61.84	27.77	25	9	231.57	8.6	3.09	7.1	1.1	208	1	90.18	0	13.48	12.22	1	13.17	Sepsis
M	58.25	23.26	71	14	103.97	3.2	2.31	3.4	1.9	94.37	1	122.93	0	9.2	48.85	0	24.44	Digestive system diseases
F	25.85	31.18	49	14	1090.95	5	2.77	6.3	1	829.98	5	526.01	0	79.05	92.98	0	30	Toxicosis
M	56.4	24.12	38	9	41.37	7.4	2.36	4.1	1.1	11.73	1	97.99	0	8.02	32.98	0	30	Kidney disease
M	70.43	31.41	48	12	527.45	2.1	2.95	9.2	0.9	142	2	385.59	0	29.8	248.45	1	30	Digestive system diseases
F	79.87	24.54	45	6	57.18	5.3	2.52	3.7	1.1	21	1	272.96	0	12.33	23.02	0	30	cardiovascular disease
M	31.58	29.17	34	8	123.48	5.9	3.33	6.8	1.3	140	1	77.9	0	9.11	52.51	0	30	Digestive system diseases
M	65	26.67	48	9	522.37	3.6	4.27	12.5	1.6	241	4	306.96	0	35.55	35.67	0	30	Respiratory Disease
M	60.24	24.3	57	18	248.68	8.3	4.25	8.1	2	347	4	56.77	0	21.89	21.88	0	30	Respiratory Disease
M	76.3	35.12	66	17	151	6.1	2.82	5.5	1.9	106.5	1	51.94	0	6.87	7.85	1	6.8	cardiovascular disease
M	58.24	25.06	46	11	257.85	5.6	4.08	7	1.3	362	2	245.77	0	28.68	32.02	0	30	cardiovascular disease
M	73.04	39.18	72	16	59.27	6.9	3.02	4.4	1.9	54.38	3	51.89	0	7.15	16.08	0	30	Other
F	65.79	43.34	72	12	80.25	16	3.72	11.8	1.7	78.8	1	87.34	0	6.94	9.75	0	30	Sepsis
M	64.32	25.46	66	14	106.33	3.7	4.64	7.8	2	98	2	128.97	0	10.06	26.89	0	30	Hematological disease
F	66.81	47.12	70	20	304.5	3.3	3.05	5.4	1.9	275	1	430.51	0	29.44	29.28	1	29.19	Sepsis
M	54.4	33.55	47	14	171.62	3.9	4.56	9.6	1.9	101.63	1	126.14	0	16.96	41.8	0	30	Digestive system diseases
M	40.76	28.08	56	15	356.8	10.6	3.62	9	1.9	133	1	466.4	0	24.99	51.7	0	30	Sepsis
M	74.16	38.95	71	13	70.82	5.5	3.07	4.7	2	320.31	6	56.07	0	26.8	26.77	0	30	Sepsis
F	44.61	37.32	59	21	635.68	4.1	2.46	5.2	1.2	132.1	3	540.21	0	31.12	36.01	0	30	Sepsis
M	49.73	31.34	36	12	96.6	6.7	4.79	8.6	2	159.42	1	157.15	0	13.2	19.82	0	30	Toxicosis
F	75.77	49.68	59	13	362.22	8.4	2.85	6.3	1.4	63	2	460.66	0	22.43	22.43	0	30	Postoperative complications
F	79.76	30.5	40	9	425	3.1	3.22	7.1	1.5	397	5	75.28	0	26.17	26.31	1	26.16	cardiovascular disease
M	69.8	33.95	56	11	155.52	10.3	3.98	6	2.3	94.42	1	155.73	0	10.42	15.34	0	30	cardiovascular disease
F	45.67	31.6135	69	15	269.43	7.5	3.17	5.5	1.9	160	2	125.13	0	13.19	22.96	0	30	Kidney disease
M	74.56	31.6135	52	10	118.65	3.7	3.04	4.3	2.4	79.17	1	182.58	0	10.96	18.75	0	30	Sepsis
M	82.66	28.41	56	14	68.3	3.3	3.3	4.2	2.3	18	1	142.52	0	6.68	6.57	1	6.57	cardiovascular disease
F	67.72	29.13	59	14	117.4	7	4.66	8	2.1	45.5	2	147.62	0	18.91	48.31	1	18.56	Digestive system diseases
M	51.12	31.06	63	9	211.43	4.4	2.86	8.1	1.1	216	1	53.14	0	11.83	18.82	0	30	Sepsis
F	75.09	37.73	62	12	55	2.1	2.08	3.1	1.4	166	1	62.29	0	10.1	25.79	0	30	Sepsis
M	50.72	33.77	32	11	187.9	2	2.74	6.5	1.2	317	1	92.31	0	17.1	17.1	1	17.02	Respiratory Disease
F	47.7	30.47	54	18	171.3	2.6	2.28	3.4	1.4	175.78	1	204.32	0	15.94	35.21	1	30	Sepsis
M	89.5	24.84	49	9	88	4.2	2.34	4.5	1.3	52.5	1	314.17	0	15.48	24	0	30	cardiovascular disease
F	42.34	35.53	64	16	114.25	3.1	2.4	4.2	1.7	292.8	1	74.72	0	15.37	41.1	0	30	Digestive system diseases
F	58.8	37.32	39	14	1058	4.8	2.83	6.3	1.1	458	6	702.2	0	52.81	52.96	0	30	cardiovascular disease
M	83.48	29.7	77	15	250.95	5	2.2	4.8	1.2	290.87	5	184.59	0	24.87	32.3	0	30	cardiovascular disease
M	59.75	39.51	53	16	269.92	3.8	3.87	8.1	1.9	235	4	298.25	0	25.25	131.37	1	30	Hematological disease
M	56.42	27.14	87	20	145.67	7.8	2.77	6.2	1.7	167	1	102.28	0	11.45	126.19	0	30	Sepsis
M	75.34	22.69	51	6	209.5	3.2	2.07	3.5	1	185.08	1	101.17	0	13	26.07	0	30	cardiovascular disease
M	43.97	31.61	49	16	54.17	2.1	1.81	2.4	1.5	187	5	231.29	0	29.98	40.88	0	30	Sepsis
M	66.18	30.12	95	18	108.75	4.6	2.3	4.6	1.4	99	1	128.97	0	9.73	15.77	0	30	Sepsis
F	35.85	37.97	30	11	412.47	2.2	2.09	4.6	0.7	489.5	2	53.25	0	26.28	63.96	0	30	Sepsis
M	68.32	36.89	85	18	104.1	4.9	3.02	5	1.8	273.28	2	64.27	0	15.21	19.02	0	30	Sepsis
F	52.18	40.44	65	16	584.82	5.2	3.15	5.8	1.3	573.87	6	446.85	0	55.99	111.58	0	30	Digestive system diseases
M	44.9	45.44	31	8	126.08	5.5	3.87	6.7	2.3	273	1	144.07	0	17.61	27.73	0	30	cardiovascular disease
F	71.51	38.95	45	14	226.67	2.9	2.81	4.3	1.3	306	3	171.46	0	25.17	43.14	0	30	cardiovascular disease
F	46.07	21.64	56	12	196.5	4.1	2.53	4.2	0.9	155.67	1	173.75	0	13.83	26.98	0	30	Postoperative complications
F	63.45	27.54	64	7	102.93	7.1	2.14	3.3	1.4	200	1	54.02	0	10.76	31.41	0	30	Postoperative complications
M	63.66	25.89	69	17	42.03	5.1	3.18	3.8	2.4	21	1	103.64	0	5.68	33.7	0	30	Other
F	62.03	33.06	67	16	516.25	6.1	3.31	7.4	2.1	317	4	90.35	0	22.27	22.03	1	22.03	cardiovascular disease
M	64.22	31.6135	66	18	628.4	7.8	4.46	12.9	1.9	366	2	224.63	0	41.17	83.93	0	30	Sepsis
M	31.6	44.49	44	20	98.18	3	2.04	3.1	1.3	117.22	3	171.37	0	14.82	26.81	0	30	Sepsis
F	73.26	35.23	51	14	38.03	4.8	3.43	5.6	1.3	41	1	257.54	0	13.08	27.61	0	30	cardiovascular disease
F	49.02	31.6135	60	17	195	8.4	3.27	7.6	1.7	162	3	53.52	0	12.71	31.68	0	30	Digestive system diseases
F	81.55	25.56	64	13	327.67	3.8	2.94	7.2	1.4	161	6	280.72	0	43.26	44.58	0	30	cardiovascular disease
F	55.77	29.38	44	9	89.97	2.6	2.17	2.7	1.8	34.62	2	78.29	0	12.54	46.4	0	30	nervous system disease
M	42.1	29.94	62	18	133	7.2	3.08	5.1	2.1	69	2	265.8	0	14.71	14.43	1	14.43	Sepsis
M	74.81	23.89	61	17	1021	2.9	3.65	9.8	1.4	362.98	8	70.91	0	47.21	51.19	0	30	cardiovascular disease
M	23.12	27.72	61	18	226.25	3.5	3.56	6.4	1.5	305	2	48.04	0	15.73	25.13	0	30	Sepsis
F	43.19	29.65	54	8	105.6	6	3.35	7.2	1.4	62	1	55.26	0	5.01	20.9	0	30	Sepsis
F	44.09	23.11	70	20	69.75	3.2	2.37	4.3	1.5	294.05	2	200.23	0	22.95	43.03	0	30	Respiratory Disease
M	79.85	27.29	71	12	68.07	6.6	2.02	3	1.4	77	1	60.19	0	7.48	7.32	1	7.32	Sepsis
F	56.98	37.34	48	12	113.8	4	2.29	4	1	30.27	1	163.04	0	8.3	26.41	0	30	cardiovascular disease
F	30.12	26.84	30	11	157.17	3.3	2.78	3.9	1.8	233	3	74.24	0	19.88	47.92	0	30	Digestive system diseases
F	84.87	30.39	63	12	155.23	3.4	2.08	3.4	1.3	292.17	2	99.81	0	16.98	34.58	1	30	trauma
F	35.48	27.33	45	21	156.35	4.5	2.04	2.8	1.5	149.42	2	103.65	0	13.27	17.27	0	30	Sepsis
M	73.85	25.79	70	15	22.05	5	3.65	4.6	2.4	843.95	4	115.97	0	45.02	46.59	0	30	Sepsis
M	64.04	23.08	58	14	134.78	6.1	4.64	6.3	1.7	78.57	2	69.53	0	7.17	49.83	0	30	Digestive system diseases
F	48.88	31.6135	79	19	167	5.2	2.36	4	1.5	193	1	75.49	0	11.18	16.06	1	16.06	Sepsis
M	27.03	26.35	55	9	416.22	3.4	3.78	7.1	1.9	219.45	4	126.84	0	25.82	101.52	0	30	trauma
F	47.62	46.52	53	13	788.23	4.9	2.44	4.9	1.1	442.25	7	257.13	0	44.82	44.66	1	30	Sepsis
F	67.37	30.71	64	11	104.85	3	2.65	3.7	1.7	545.47	3	127.28	0	29.83	46.76	0	30	Sepsis
M	63.47	37.9	48	12	184.03	4	5.27	8.2	2.4	209	2	99.21	0	14.36	23.89	0	30	Digestive system diseases
M	79.07	28.51	63	19	366.78	4	3.15	5.3	2	395.2	3	518.93	0	43.14	43.3	0	30	cardiovascular disease
M	64.84	23.03	62	21	40.67	3.4	2.53	3.3	1.6	394.68	2	93.77	0	21.01	21.01	0	30	Sepsis
M	60.02	35.49	46	9	824.27	7.9	2.69	7.7	0.9	359.15	4	223.57	0	45.97	47.07	0	30	Sepsis
M	32.12	30.93	49	19	116.53	8.5	3.02	4.5	1.6	178	1	80.2	0	11.02	24.13	0	30	Sepsis
M	52.18	28.34	38	16	185.3	1.9	3.05	6.4	0.9	348.58	4	75.4	0	21.03	21.96	0	30	cardiovascular disease
F	86.66	23.03	52	14	211.55	1.6	3.08	5.4	1.8	461.2	2	190.18	0	39.75	40.06	0	30	cardiovascular disease
F	58.68	25.89	50	16	298	8.1	3.01	6.4	1	287.9	2	148.27	0	21.02	65.83	0	30	Sepsis
M	37.7	26.83	57	18	693.97	5	2.73	7.2	1.5	83	1	724.99	0	33.83	111.76	0	30	Sepsis
M	54.98	24.26	55	11	186.13	8.4	4.47	9	1.8	68.64	3	95.72	0	11.96	34.15	0	30	Postoperative complications
F	57.15	31.6135	48	17	81.77	7.5	4.28	7.5	1.6	57	1	75.06	0	5.78	53.22	0	30	Digestive system diseases
M	47.56	48.54	61	16	337.6	8.2	3.4	7.4	1.3	80	1	346.74	0	17.78	42.88	0	30	Kidney disease
M	85.4	19.35	29	8	382.85	4.5	2.98	5.1	1.8	510.82	9	80.1	0	37.28	54.09	1	30	cardiovascular disease
F	75.19	28.42	81	17	316.68	6.4	3.41	6.2	2.4	305	2	130.4	0	20.41	20.42	1	20.35	Postoperative complications
F	66.52	28.4	40	13	392.48	4	2.37	5.2	1.4	409.53	4	458.62	0	45.37	48.68	0	30	Postoperative complications
F	55.86	33.98	46	12	69	4.9	2.88	4.7	1.7	242.73	2	294.21	0	25.17	28.03	0	30	Sepsis
F	77.72	20.74	53	15	83.45	4.7	2.49	3.1	1.6	126.42	2	236.34	0	18.31	23.57	0	30	cardiovascular disease
M	47.63	25.47	49	13	29	2.4	1.78	2.4	1	30	1	60.73	0	3.76	16.84	0	30	Digestive system diseases
F	85.06	29.91	60	4	79.55	5.7	3.3	6.2	2.1	23	1	70.64	0	5.84	52.79	0	30	Postoperative complications
M	70.33	27	43	7	83	5.4	2.44	3.5	1.8	160.53	2	75.55	0	11.2	34.95	0	30	Sepsis
F	84.4	17.22	66	8	57.02	7.7	2.52	3.4	1.7	321	6	91.79	0	49.79	50.51	0	30	Tumor
M	76.16	28.16	53	14	445.5	5.6	3.01	5.8	1.2	213.16	3	221.69	0	21.3	42.64	0	30	cardiovascular disease
F	80.19	18.75	40	7	336.3	3.6	3.21	8.6	1.5	283.5	5	386.8	0	39.26	40.05	0	30	cardiovascular disease
F	67.61	31.6135	49	12	293.33	6.6	4.63	8	2.4	174	3	293.66	0	21.3	37.22	0	30	Digestive system diseases
M	71.88	31.6135	62	14	359.55	8.1	3.86	9	1.6	7	1	352.09	0	18.43	34.09	0	30	Digestive system diseases
M	72.42	31.6135	73	16	73	7.2	4.26	6.1	2.2	48	1	61.74	0	4.81	5.02	1	4.61	cardiovascular disease
M	78	35.29	52	13	218.95	2.7	2.93	3.5	2	443	3	198.28	0	28.22	29.35	0	30	cardiovascular disease
F	46.67	20.05	73	16	539.13	4.4	3.07	6.6	1.6	23	1	824.96	0	35.8	68.66	0	30	Sepsis
M	69.82	24.93	61	12	144.2	2.7	2.61	3.9	1.7	20	1	167.1	0	7.8	8.23	1	7.54	cardiovascular disease
M	61.84	24.82	65	16	221	8.1	2.58	6.3	1.5	381	2	67.66	0	19.05	19.05	0	24.39	Sepsis
M	67.15	23.03	46	14	575.13	4.4	4.09	8.6	2	785.42	7	570.26	0	76.09	76.65	0	30	cardiovascular disease
F	91.95	25.71	47	5	53.97	3.8	0.8	0.9	0.7	92.38	3	114.26	0	12.95	17.21	0	30	cardiovascular disease
M	79.89	24.59	39	10	136	6.4	4.45	6.6	2.4	30	1	104.1	0	7.4	24.29	1	7.39	cardiovascular disease
F	74.23	26.15	42	10	439.57	5.6	2.04	4	0.8	238.53	3	204.85	0	25.27	31.47	0	30	cardiovascular disease
M	53.23	27.82	34	13	271.97	2.7	2.64	4.4	1.8	6	1	332.34	0	20.8	40.75	0	20.2	Digestive system diseases
M	35.7	31.56	35	13	179.72	4.3	2.86	5	2.1	165	1	297.7	0	20.73	113.74	0	30	Digestive system diseases
F	49.79	30.43	39	13	114	1.9	1.89	5.2	0.8	226	2	226.16	0	21.34	27.24	0	30	cardiovascular disease
M	49.22	21.44	52	14	65.82	6	2.72	4.8	1.5	39.78	1	91.79	0	8.6	8.61	1	8.48	Digestive system diseases
F	68.11	31.6135	90	18	79.28	5.3	2.49	3.3	1.9	60.72	1	181.1	0	10.08	56.79	1	30	Sepsis
F	69.07	27.81	69	14	124.43	10	5.68	9.3	2	47	1	161.53	0	9.03	35.88	0	30	Digestive system diseases
M	42.76	32.19	69	15	247.25	7.5	3.56	5.4	2.2	173	3	158.64	0	16.7	62.88	0	30	Sepsis
F	68.98	20.52	55	15	202.33	4.9	2.35	2.8	1.9	125.1	3	246.69	0	16.99	32.81	0	30	Sepsis
M	23.04	24.56	63	17	159.08	9.8	5.07	8.2	2.2	104.3	2	103.58	0	9.54	24.58	0	30	cardiovascular disease
M	56.02	30.49	44	14	334.47	5.6	2.7	4.8	1.3	20.67	1	174.92	0	15.44	72.45	1	15.9	Digestive system diseases
F	72.83	23.22	32	5	295.78	3.7	4.3	9.8	1.2	53.5	2	75.19	0	16.16	21	0	30	cardiovascular disease
M	72.28	24.69	56	8	170.5	3.7	2.54	5.1	1.6	557.17	7	386.1	0	54.3	59.86	0	30	cardiovascular disease
F	80.91	31.6135	61	13	28.02	5.7	3.88	5.6	2.4	87.92	3	108.75	0	9.45	11.39	0	30	Respiratory Disease
F	68.31	33.42	41	14	65.77	6.1	3.83	6.6	1.8	75	1	140.47	0	8.99	40.99	0	30	Other
M	66.54	22.27	50	16	661.87	6.4	2.35	6.2	1.2	788	10	83.13	0	58.1	58.01	0	30	cardiovascular disease
F	35.32	24.91	35	10	137.1	3	3.02	4.6	1.4	145	1	49.09	0	9.87	17.76	0	30	Toxicosis
F	84.14	45.92	67	15	50.33	5.6	2.63	4	2	77.83	1	113.2	0	7.97	10.77	0	30	Sepsis
M	54.18	42.21	56	13	126.82	8.4	3.21	5	2.3	131.25	1	130.35	0	10.9	20.83	0	30	Kidney disease
F	81.28	36.51	36	5	86.92	3.8	2.52	3.4	1.9	254.98	5	87.9	0	39.08	38.97	0	30	trauma
M	44.97	25.33	95	18	134.7	7.4	3.85	8.2	2	130.13	1	224.95	0	15.03	34.81	0	30	Other
F	82.24	27.89	85	15	156	8.2	2.38	4.2	1.7	411	7	62.74	0	31.36	101.11	0	30	Digestive system diseases
M	53.61	25.38	63	16	116.67	5.9	2.44	5	1.2	116.18	2	166.17	0	12.84	13.18	1	14.02	Sepsis
M	80.01	33.3	64	14	58.03	2.5	3.4	5.7	1.8	40.32	2	385.05	0	18.9	23.07	0	30	cardiovascular disease
M	27.26	39.27	47	15	576.75	3.3	3.6	8.2	2.2	626.97	3	244.33	0	49.12	49.13	0	30	Digestive system diseases
F	59.64	28.7	54	16	77.17	5.6	4.4	6.8	2.4	43	1	67.67	0	4.65	21.62	0	30	Digestive system diseases
F	80.45	28.64	68	7	129	5	4.41	7.6	2.3	155	1	89.77	0	10.48	37.97	0	30	Hematological disease
F	49.11	43.22	38	12	200	1.4	3.12	4.6	1.8	198	2	81.59	0	19.8	31.14	0	30	Sepsis
F	71.16	25.23	73	10	136	4	2.01	3.4	1.2	117	1	105.83	0	9.27	17.17	0	30	cardiovascular disease
F	51.58	31.6135	39	9	189.17	3.6	3.45	6	1.6	219	2	128.08	0	17.29	75.04	0	30	Hematological disease
M	42.46	28.13	94	19	243.12	2.7	2.57	4	1.5	171	1	202.25	0	15.75	19.8	0	30	Digestive system diseases
M	69.86	24.84	63	16	162.83	5.2	3.5	6.6	2.3	86.5	2	202.66	0	13.28	22.4	0	30	Tumor
M	75.96	22.57	59	13	495.97	2.2	3.17	6.8	2.2	563	8	223.44	0	45.34	45.81	1	30	cardiovascular disease
M	86.01	33.43	63	8	20.45	4.4	3.13	4	2.4	4	1	99.25	0	4.43	8.44	0	30	cardiovascular disease
F	50.04	31.6135	55	12	69	8.5	2.69	6.9	1.2	151.37	1	85.99	0	9.9	27.9	0	30	Kidney disease
F	57.94	30.08	63	18	67.82	7.9	3.38	5.7	1.7	22	2	180.83	0	9.92	17.76	0	30	Digestive system diseases
F	83.31	34.54	42	13	57.35	4.1	2.1	2.2	1.7	166.95	10	149.1	0	30.24	34.82	0	30	cardiovascular disease
M	76.69	29.67	80	16	830	3.7	2.98	6.5	1.3	454.17	4	462.49	0	53.48	71.63	0	30	Sepsis
M	89.2	34.77	50	13	168.6	5.2	2.39	4.5	1.4	165.29	4	183.41	0	21.32	23.25	0	30	cardiovascular disease
M	85.93	28.34	65	15	84.32	5.1	2.75	4.3	1.4	113.7	1	90.79	0	8.74	22.37	0	30	Sepsis
F	44.53	21.04	60	13	30.08	4.2	2.43	3.3	1.8	45	2	126.24	0	9.64	19.55	0	30	Postoperative complications
F	56.79	23.74	85	19	92.4	5.4	1.83	2.6	1.2	60.48	1	120.88	0	7.62	16.61	0	30	Sepsis
M	34	40.8	45	10	282	6.9	3.03	6.9	1	43.92	3	81.85	0	58.26	126.65	0	30	Digestive system diseases
M	53.83	30.11	54	17	1345.33	4.8	2.86	7.8	1.1	783	7	674.08	0	91.01	108.52	0	30	cardiovascular disease
M	61.17	24.78	43	11	247.68	2.8	3.03	3.9	1.9	55	1	215.02	0	13.13	67.36	1	12.57	Digestive system diseases
F	48.2	26.81	23	6	844	4	2.51	5.1	1.1	14.62	1	813.11	0	39.07	59.42	0	30	Digestive system diseases
F	55.39	37.64	49	14	98.07	8.2	2.26	3.9	1.5	33	1	223.21	0	10.69	23.73	1	12.52	Digestive system diseases
F	68.52	28.27	59	10	150.47	5.4	3.68	5.3	2.1	158	1	57.68	0	8.98	14.76	0	30	cardiovascular disease
F	81.27	27.26	61	10	24.4	3.5	2.65	2.9	2.4	109.85	4	62.45	0	24.07	24.01	1	24.01	Respiratory Disease
M	70.75	36.3	42	10	213.88	4.6	3.52	5.3	2.1	271	3	66.07	0	17.56	23.97	0	30	Other
F	49.54	32.67	40	10	280	5.9	2.84	4.6	1.5	307	1	54.53	0	15.38	21.88	0	30	Respiratory Disease
M	52.36	30.41	55	13	200.67	4.3	3.2	5	2.1	328.52	1	220.37	0	22.87	22.86	0	30	Sepsis
M	64.32	32.08	50	6	133.5	5.4	2.44	4.3	1.6	185.65	1	80.76	0	12.83	27.79	0	30	cardiovascular disease
M	72.32	40.83	42	10	133.68	6.3	2.73	4.4	1.1	127.62	1	218.64	0	15.38	23.55	0	30	Sepsis
M	70.02	30.19	57	17	215.22	5.7	2.75	5.8	0.6	281.89	4	209.29	0	36.95	53.75	0	30	Digestive system diseases
M	73.33	31.22	42	13	802	3.5	2.59	6.1	1.1	316.05	8	115.42	0	35.7	43.17	1	30	cardiovascular disease
F	67.99	35.05	33	9	119	4	3.01	6.7	1.5	78	1	196.06	0	13.15	23.84	0	30	Digestive system diseases
M	62.91	38.77	56	17	115.8	7.6	4.6	7.5	2.8	143	2	104.01	0	10.87	16.18	0	30	Digestive system diseases
M	44.03	30.41	44	13	59.65	8	4.74	7.1	3.1	35	2	223.82	0	13.03	43.96	0	30	Sepsis
F	62.48	36.79	54	11	38.58	6.4	4.47	6.4	3.6	14.97	1	147.13	0	6.84	11.84	0	30	cardiovascular disease
M	63.75	40.4	44	15	122	6.5	3.91	5.9	2.8	36	2	254.11	0	13.1	20	0	30	cardiovascular disease
M	78.12	32.28	78	18	77.5	8.5	3.59	5.9	2.6	92.75	1	62.42	0	6.56	21.69	1	6.44	Digestive system diseases
M	47.97	37.22	46	15	280.83	7.5	5.28	7.2	3.1	171.93	3	55.69	0	14.35	25.23	0	30	cardiovascular disease
F	70.52	23.18	59	10	59.88	3	3.18	4.5	2.6	346.57	1	61.9	0	17.03	25.51	0	30	Sepsis
M	58.16	26.06	37	11	36.57	2.1	4.58	5.2	3.6	16	2	194.48	0	9.59	54.67	0	30	Toxicosis
M	50.54	36.23	74	12	152.47	10.1	4.38	7.9	3.3	70	2	85.64	0	9.16	13.01	0	30	Digestive system diseases
M	65.23	34.72	86	16	104.25	7.7	4.22	7.5	3.1	183.77	2	157.13	0	14.83	14.9	0	30	Sepsis
M	69.82	36.18	69	10	25.37	6.3	5.05	6.4	3.7	21.38	1	79.31	0	4.77	10.3	0	30	Respiratory Disease
M	78.42	32.31	90	15	25.17	4	4.38	5.1	3.7	158.93	2	55.51	0	9.84	17.63	0	30	Sepsis
M	67.14	39.09	81	15	69.02	3.7	3.33	4	2.8	46	1	75.26	0	5.2	9.8	0	30	cardiovascular disease
M	59.01	28.92	58	9	48.43	4.9	4.5	5.9	3.4	21.5	1	121.96	0	6.09	25.35	0	30	cardiovascular disease
F	77.7	23.29	53	11	46	6.6	4.97	6.4	3.6	199	1	129.54	0	13.69	13.69	0	30	cardiovascular disease
M	53.51	25.72	46	14	103.78	5.7	6.84	9	3.9	11	1	233.17	0	10.59	58.07	0	30	Digestive system diseases
F	53.25	46.65	52	13	28.62	4.4	2.7	2.7	2.7	18.93	1	98.52	0	8.48	13.26	0	12.83	Postoperative complications
F	59.56	47.44	47	10	108.53	5.1	3.54	5.6	3.1	254.9	3	150.99	0	21.72	21.75	0	30	Other
M	73.97	29.11	58	11	91.13	6.1	3.73	5.5	2.6	116	1	74.86	0	8.02	17.32	0	30	cardiovascular disease
M	61.49	46.94	62	13	18.78	5.8	4.67	5.5	4.2	173	4	52.7	0	11.96	20.86	0	30	Sepsis
M	41.46	37.69	27	5	85.88	4.4	5.89	7.3	4.8	30.55	2	84.16	0	7.87	33.88	0	30	Kidney disease
M	55.51	41.18	52	15	57.73	6.4	3.68	5.8	2.7	45	1	114.27	0	8.3	58.56	1	30	Sepsis
M	63.66	23.46	50	10	39.55	6.6	5.1	5.7	4.2	16	1	48.61	0	3.03	15.95	0	30	cardiovascular disease
M	73.07	28.08	65	19	62.97	7.1	4.34	5.9	2.9	67	1	57.76	0	5.19	21.89	0	30	Sepsis
F	23.55	22.92	61	13	146.08	9.4	3.83	7	2.6	54	2	251.54	0	14.05	19.89	0	30	Digestive system diseases
M	61.16	27.19	47	11	54.1	4	4.7	5.5	3.9	290.96	4	247.77	0	32.4	49.89	0	30	Digestive system diseases
M	42.11	26.71	41	13	37.67	5.6	4.57	5.5	3.7	79	2	88.42	0	9.02	33.46	0	30	Sepsis
M	24.37	31.6135	31	14	39.58	3.4	4.86	6	3.9	9	1	81.18	0	3.93	56.77	0	30	Sepsis
M	71.58	28.6	53	13	29.82	5.6	2.87	3.5	2.5	127.52	1	53.44	0	7.53	7.43	1	7.38	cardiovascular disease
F	64.74	30.65	40	10	29.7	5.3	3.23	3.5	3	85.75	3	123.3	0	12.23	14.91	0	30	cardiovascular disease
M	67.22	20.56	92	16	158.83	5	4.16	7.8	3	249.57	1	73.17	0	13.45	21.64	0	30	Sepsis
M	22.33	22.45	47	17	46.82	7.6	3.84	5.3	3	244	1	139.6	0	15.99	23.97	0	30	Toxicosis
F	51.25	28.52	36	7	40.5	2.3	3.47	4.3	2.7	16.87	1	134.41	0	6.52	17.41	0	30	cardiovascular disease
M	80.99	22.16	77	14	70	8.6	4.33	7.4	2.5	107	1	57.83	0	6.88	15.35	0	30	trauma
M	73.83	23.63	74	8	21	8.4	3.4	3.4	3.4	37.32	1	51.76	0	3.87	14.92	0	30	Digestive system diseases
M	49.83	30.47	49	16	19.5	5.7	3.55	3.8	3.3	18.48	1	197.43	0	9	13.12	1	12.62	Digestive system diseases
M	67.32	27.43	31	9	64.7	3.5	3.12	4.1	2.5	190	3	326.66	0	28.1	49.95	0	30	cardiovascular disease
M	55.83	28.3	68	18	67.75	11.9	5.88	8.4	2.9	48.62	1	87.14	0	5.66	24.8	0	30	Kidney disease
M	70.61	29.03	82	15	67.27	3.9	3.48	4.1	2.6	17	1	179.14	0	8.34	13.96	0	30	cardiovascular disease
M	63.19	25	56	12	38	4.6	4.9	5.4	4.2	8	1	93.17	0	4.27	8.19	0	30	cardiovascular disease
F	65	30.47	61	15	32.78	7.2	3.15	3.7	2.6	142.62	1	55.25	0	8.67	25.6	0	30	Respiratory Disease
M	68.15	30.89	50	9	37.77	3.3	5.15	5.6	4.7	30.3	1	116.79	0	6.24	11.26	0	30	cardiovascular disease
M	63.86	34.47	87	18	184.4	6.5	5.07	7.5	3.8	290	4	91.53	0	25.69	25.76	0	30	Sepsis
M	32.32	37.3	34	11	160.65	8.1	4.08	6.9	3.2	90	2	169.61	0	12.17	28.5	1	20.03	Digestive system diseases
M	53.06	24.89	36	12	150.87	5.4	5.39	10	3.3	100.67	3	100.91	0	12.91	45.97	0	30	Digestive system diseases
M	82.43	31.6135	85	14	10.05	3.6	3.1	3.5	2.7	34.48	1	100.89	0	5.68	9.69	0	30	Kidney disease
M	71.07	30.1	43	9	65.98	4.2	5.3	8.5	2.7	300	3	122.91	0	22.53	39.5	0	30	cardiovascular disease
M	67.83	22.09	47	9	88.2	5.6	5.11	7.2	3.4	48.5	2	105.99	0	8.51	15.44	0	30	cardiovascular disease
M	35.57	29.98	30	10	91	9	4.16	8.8	2.6	134	2	195.25	0	16.46	48.67	0	30	trauma
M	44.48	54.64	40	14	292.5	8.5	7.05	10.8	4.8	339.78	1	69.34	0	17.12	33.27	0	30	Sepsis
M	56.82	31.65	32	9	285.58	4.8	4.1	6	2.8	35.5	1	70.23	0	14.3	58.85	0	30	Digestive system diseases
F	84.05	26.93	35	9	20.32	4.4	3.95	4.7	3.2	33.2	3	121.68	0	22.63	24	0	30	Respiratory Disease
M	75.32	41.28	76	18	126.85	7.5	6.52	10.5	4.2	458	3	237.71	0	30.46	30.55	0	30	Sepsis
M	44.37	31.37	35	12	34	6	5	7.1	3.2	19	1	152.05	0	7.82	39.73	0	30	Postoperative complications
M	50.1	24.8	43	14	55.82	6.1	5.75	7.7	4.3	178.78	3	301.27	0	20.95	23.68	0	30	cardiovascular disease
M	53.59	30.24	40	11	101.32	2.5	5.63	9.7	4	32.5	2	129.79	0	12.76	12.79	1	12.65	Sepsis
M	47.07	26.58	40	10	22.05	5.2	4.77	5.1	4.4	21	1	129.74	0	6.37	18.98	0	30	cardiovascular disease
F	74.69	18.52	52	11	10	4.9	2.5	2.5	2.5	212.27	5	493.98	0	36.82	53.65	0	30	Digestive system diseases
M	73.37	31.6135	61	9	18.02	5.1	4.6	4.6	4.6	27.58	1	79.69	0	4.56	22.32	0	30	Digestive system diseases
M	60.09	32.41	74	11	101.15	5.9	5.4	7.3	4.1	139.5	1	243.35	0	15.95	15.95	0	30	cardiovascular disease
M	71.32	28.93	82	13	74	12.6	8.65	12.5	4.1	118	3	103.88	0	11.65	15.64	0	30	Sepsis
M	60.03	50.46	53	9	64.18	6.6	3.91	6.6	2.6	212	1	56.28	0	11.16	24.13	0	30	Respiratory Disease
F	62.06	31.6135	63	14	30.02	8.3	4.78	5.8	4	87.97	1	88	0	7.34	20.3	0	30	Rheumatic immune disease
M	59.62	36.85	41	9	66	4.1	3.85	4.8	3	23.08	1	95.12	0	5.01	13.61	0	30	cardiovascular disease
M	76.97	28.72	61	10	43.63	4.4	4.93	6.6	3.6	58.58	1	94.85	0	9	40.2	0	30	Sepsis
M	68.37	22.68	57	15	44.75	4.4	4.29	6.4	3.3	267	2	53.22	0	14.09	17.79	0	14.33	Digestive system diseases
F	53.1	46.09	52	8	103.73	7.3	3.71	5.3	2.9	79	1	112.86	0	8.02	12.81	0	30	Sepsis
F	61.73	32.9	44	12	42.25	4.4	3.62	4.6	2.7	16	2	91.11	0	5.57	6.77	0	30	cardiovascular disease
M	40.62	31.41	57	11	33.07	9.3	4.93	5.8	4.2	44	2	68.21	0	5.78	13.97	0	30	Kidney disease
M	66.73	37.66	66	10	55	4.9	3.27	4.3	2.7	207	2	177.69	0	16.67	87.78	1	30	Sepsis
M	74.74	22.54	77	13	79.12	7.1	7.26	10.5	4.8	216	2	66.04	0	16.56	41.1	1	17.48	Respiratory Disease
M	46.12	33.71	61	15	251	6.6	4.13	5.6	3.2	222	1	122.54	0	14.37	36.85	0	30	cardiovascular disease
M	91.65	26.28	65	12	42.42	8.5	4.23	5.4	3	66	2	95.28	0	7.76	16.58	0	18.96	Postoperative complications
M	38.75	40.12	36	11	41.02	4.2	5.4	7.8	3.9	106.43	1	146.69	0	10.59	44.64	0	30	trauma
F	62.13	31.6135	55	14	117.67	10.7	4.6	8	2.8	234.87	4	89.98	0	17.66	53.56	0	30	Digestive system diseases
M	66.05	45.72	50	16	135	5.8	3.55	5.9	2.6	191.31	15	370.73	0	49.91	50.57	0	30	cardiovascular disease
M	48.92	29.63	37	7	58.5	4.5	5.56	7.7	4.2	90.5	2	119.22	0	10.98	17.92	0	30	Respiratory Disease
M	59.67	42.28	44	9	12.62	7.6	4.6	4.6	4.6	136.62	1	76.37	0	8.87	29.11	0	30	Sepsis
M	38.71	31.6135	70	10	130.75	5.4	5.74	7.2	4.4	254.08	4	147.77	0	19.63	22.12	0	30	cardiovascular disease
F	39.9	31.6135	60	14	36.48	10.9	5.57	6.1	4.6	84	1	88.67	0	7.64	9.51	1	9.46	Kidney disease
F	67.34	31.6135	40	8	54	4	4.42	6	3.6	107	1	110.72	0	12.16	16.17	0	30	cardiovascular disease
M	70.49	29.86	41	10	167.57	3.3	5.2	7.5	3.9	265.02	7	231.05	0	31.71	31.7	0	30	cardiovascular disease
F	55.37	32.21	49	15	22	3.2	4.9	6.2	3.7	103.7	1	76.31	0	7.53	7.9	1	7.31	Sepsis
M	51.9	51.45	37	9	24.07	4.5	4.35	4.7	4	26	2	86.84	0	10.85	10.82	1	10.78	Digestive system diseases
M	55.33	31.35	27	6	99.42	5.3	3.34	3.6	3.1	152.5	3	63.22	0	19.7	26.27	1	20.13	Postoperative complications
M	84.92	27.13	46	10	89.75	5.3	4.01	5	2.9	42.52	2	169.6	0	11.37	14.36	0	30	cardiovascular disease
M	69.26	27.17	53	12	253.5	3.5	5.01	8.8	3.3	374.38	2	303.33	0	34.7	41.74	0	30	cardiovascular disease
F	77.21	31.6135	76	15	17.08	5.4	4.1	4.5	3.7	55.38	1	89.44	0	6.05	7.96	1	7.28	Digestive system diseases
M	80.05	23.95	101	15	43	4.6	3.7	4	3.4	23.5	1	48.93	0	3.02	2.98	1	2.91	Sepsis
M	69.58	30.98	40	15	216.27	3.6	3.34	4.3	2.7	147.77	2	76.44	0	11.23	30.36	0	30	cardiovascular disease
M	80.71	35.89	60	15	15.05	6.2	4.4	5.3	3.5	16	1	145.69	0	7.16	28.43	0	30	cardiovascular disease
M	54.03	32.88	51	15	33.38	5	3.9	5.1	3.2	1	1	76.99	0	3.26	2.26	1	3.08	Sepsis
M	66.65	30.47	65	14	14.32	2.1	4.57	5.2	4.2	14.92	1	51.06	0	2.75	10.08	0	30	Digestive system diseases
M	76.55	34.88	36	5	39.1	3.1	4.97	5.5	4.1	404.01	5	78.72	0	31.09	39.69	1	30	cardiovascular disease
M	60.16	35.92	81	16	126.85	7.8	5.16	9.2	3.4	164	1	105.21	0	11.4	16.79	0	30	Sepsis
F	52.56	26.17	46	10	42.32	5.3	4.28	6.7	2.6	11.6	1	116.74	0	5.49	7.69	0	30	cardiovascular disease
M	62.23	38.41	37	9	112.12	3	3.82	6.1	2.6	213	1	84.14	0	12.35	23.21	0	30	Postoperative complications
M	52.95	26.64	57	13	207.33	1.9	3.33	5.8	2.5	329.47	7	181.06	0	45.21	45.25	0	30	cardiovascular disease
M	54.04	40.32	38	13	118.15	4.5	4.07	5.7	2.5	409.92	4	88.18	0	23.07	33.8	0	30	Sepsis
M	84.56	31.6135	47	10	134.32	5.9	4.15	7.2	2.6	227.5	2	374.3	0	27.28	27.21	1	27.21	Respiratory Disease
F	49.38	26.89	43	14	80	6.1	5.06	8.3	3.4	13	2	100.74	0	10.06	35.21	0	30	Digestive system diseases
M	44.99	55.55	61	11	136.5	4.8	5.81	7.1	4.9	160.82	2	122.45	0	14.79	17.55	0	30	Postoperative complications
M	39.26	41.12	27	17	562.68	4.5	8.92	13.7	5.1	252.68	5	272.68	0	30.58	36.42	0	30	cardiovascular disease
M	19.61	35.83	39	15	38.7	7.4	5.79	7.6	4.9	111.07	3	536.03	0	33.5	52.5	0	30	trauma
M	64.03	26.51	63	13	1.75	6.1	6	6	6	40	1	62.65	0	10.34	81.94	0	30	trauma
M	76.32	31.6135	59	15	34.48	5.7	6.05	6.4	5.7	54.47	4	88.79	0	9.05	12.94	0	30	Sepsis
F	62.83	60.24	67	11	30.03	14.4	8.88	9.9	7.1	145.64	5	117.98	0	16.85	16.71	0	30	Sepsis
F	52.8	35.68	57	16	39.5	5.9	6.44	8.3	5.2	121	1	83.81	0	8.55	16.88	0	30	Digestive system diseases
M	55.67	32.65	63	17	14	5.4	5.2	5.4	5	17	1	72.12	0	3.96	22.87	0	30	Digestive system diseases
M	28.39	74.56	61	14	314.45	2.7	5.93	6.9	5.1	574.45	9	320.05	0	66.58	67.95	0	30	Sepsis
F	71.85	21.91	59	12	22.42	11.6	6.23	7.2	5.6	59.95	1	109.24	0	7.13	13.76	0	30	Sepsis
M	47.88	31.56	49	13	45.67	7.3	5.9	6.3	5.3	42.2	1	89.81	0	5.6	9.88	0	30	cardiovascular disease
M	21.85	31.6135	23	14	33	6.2	6.2	6.6	5.2	72	2	84.24	0	10.07	35	0	30	Toxicosis
F	90.31	35.76	53	13	125.5	1.6	2.36	3.3	1.7	235	1	5.52	1	10.16	12.73	1	10.11	Digestive system diseases
F	48.22	30.39	47	14	151	3.3	2.76	6.4	1.4	243	1	6.71	1	10.87	10.73	1	10.7	Sepsis
F	76.12	23.49	64	15	97	4.9	2.83	4.1	2.2	117	1	25.44	1	6.18	16.64	0	30	Hematological disease
M	53.86	31.14	52	15	13.5	5.6	2.55	2.7	2.4	118.63	1	38.17	1	6.54	20.92	0	30	Kidney disease
F	85.54	22.99	38	5	588.1	3	2.59	5.6	0.6	210.27	8	29.88	1	43.05	42.98	1	30	cardiovascular disease
F	79.72	25.9	56	16	56.8	7	2.85	5.1	1.8	217	2	42.03	1	11.45	13.57	0	13.03	Sepsis
F	42.71	20.85	45	19	212.25	2.2	2.24	4.2	1.6	434	1	12.43	1	18.61	17.66	1	18.29	Sepsis
F	79.85	44.89	56	15	85.2	2.6	2.75	4.1	1.6	97.78	1	4.53	1	4.26	20.49	0	30	Sepsis
M	51.87	29.86	46	17	142.75	8.9	2.79	5.2	1.8	163.83	3	8.44	1	11.25	11.13	1	11.13	Other
F	75.29	21.34	46	4	31.83	4.9	3.13	4.3	2.4	120	2	4.05	1	8.55	16.03	1	8.47	Postoperative complications
F	56.12	33.54	28	12	249.37	2.6	2.93	5.7	0.9	399.25	2	4	1	18.87	40.13	1	18.74	Digestive system diseases
F	88	24.89	54	14	112.67	5.6	3.17	5.4	1.8	157.75	1	9.29	1	7.32	8.97	1	7.07	cardiovascular disease
M	40.51	23.83	50	10	106.9	4.3	3.17	4.3	2	90	1	37.5	1	5.59	45.11	0	30	Digestive system diseases
F	58.18	52.97	41	16	357.45	5.2	2.49	4.6	1.4	141.33	2	6.07	1	20.47	22.08	1	20.4	Digestive system diseases
M	35.68	47.01	50	15	114.22	8.6	4.53	7.3	2.3	195	1	47.48	1	10.17	19.54	0	30	Other
F	81.78	39.34	68	11	306.88	5.3	2.6	5.8	1.2	434	3	4.06	1	21.55	21.53	1	21.5	cardiovascular disease
F	43.38	32.6	25	8	822.43	4.7	2.63	6.1	1.5	194.01	6	6.71	1	61.02	60.83	1	30	Sepsis
F	62.8	28.4	57	14	164.57	3.8	2.44	4.6	1.3	319	5	12.94	1	18.01	17.75	1	17.75	cardiovascular disease
F	60	40.04	49	9	153.72	5.6	2.69	4.9	1.5	72	3	7.94	1	9.3	14.51	1	9.14	Rheumatic immune disease
M	59.53	31.65	54	16	68.3	3.6	2.94	4.3	1.9	132	1	10.14	1	5.91	5.79	1	5.73	Other
M	73.17	28.4	54	15	175	4.7	4.63	9.6	1.9	145	3	34.41	1	12.04	12.92	0	12.15	cardiovascular disease
M	52.16	48.79	48	20	374	5.8	3.48	5.1	1.7	376.22	1	5.06	1	15.89	15.89	1	15.89	Sepsis
M	74.92	52.75	41	10	98.22	3.4	2.51	3.5	1.5	200	1	6.33	1	10.52	10.61	1	10.52	Sepsis
M	78.86	31.6135	83	15	47	5.4	3.36	4.6	1.9	101	1	7.07	1	4.53	9.58	1	4.48	Kidney disease
M	60.61	35.26	72	13	141.48	6	4.16	9.7	1.9	208.93	1	43.43	1	10.6	19.96	0	30	Sepsis
F	44.08	27.47	63	17	638.47	5.8	2.94	6	1.5	572.88	6	7.75	1	27.8	27.74	1	27.62	Toxicosis
M	72.91	31.76	62	17	117.77	6	2.62	5.2	1.8	188	2	8.98	1	11.81	11.78	1	11.62	Sepsis
M	78.77	27.55	61	11	79.25	5.9	4.35	7.8	1.9	115	1	4.98	1	4.98	4.78	1	4.78	cardiovascular disease
M	68.66	31.6135	57	11	178.17	7.2	2.53	5.9	1.6	161	2	9.13	1	8.96	19.62	1	8.74	Other
M	69.14	34.77	61	18	87.48	6.3	2.94	6.9	1.8	118.65	1	30.27	1	6.32	29.26	0	30	Sepsis
F	58.19	20.24	34	11	114.17	3.8	2.52	4	1.5	412	7	28.14	1	27.76	43.35	0	30	cardiovascular disease
M	81.31	25.61	57	14	139	3.6	2.26	3.5	1.5	116	3	6.19	1	6.66	6.77	1	6.59	cardiovascular disease
F	68.81	31.6135	58	10	68.02	5.4	2.35	4.9	0.6	141.9	3	6.48	1	11.25	11.18	1	11.18	Postoperative complications
M	52.76	28.21	62	15	276.22	11.2	3.06	8	1.7	275.38	2	6.86	1	11.9	11.86	1	11.72	Sepsis
M	62.71	31.6135	40	10	112.77	5.1	3.27	6.9	1.4	142.63	1	4.91	1	7.15	11.83	1	7.07	Digestive system diseases
M	37.8	32.28	61	14	105	3	3.26	6.1	1.4	140.4	1	8.15	1	7.08	7.13	1	7.08	Digestive system diseases
M	44.85	53.26	40	7	66.58	4.5	2.83	4.7	2	117.5	2	30.41	1	6.96	13.83	0	30	Respiratory Disease
F	80.74	31.6135	79	16	203	7.1	3.59	9	1	76.12	2	18.78	1	9.77	13.86	1	9.69	Trauma
M	25.42	19.38	41	13	434.93	9.1	3.37	5.6	2.2	681.45	4	13.11	1	30.85	30.52	1	30	cardiovascular disease
F	68.01	41.4	57	15	211.03	4.4	2.61	4.9	1.6	261	1	4.61	1	11.31	11.25	1	11.25	cardiovascular disease
F	88.23	20.34	53	11	30.28	3.3	2.77	3.6	1.7	81	1	5.69	1	3.91	3.69	1	3.69	cardiovascular disease
M	73.83	25.33	31	7	246.73	4.6	3.62	7	1.3	510.35	3	12.19	1	26.38	26.03	1	25.99	Respiratory Disease
M	49.45	31.99	61	18	204.4	13.6	3.54	9.2	1.6	207.72	1	10.51	1	9.09	9.01	1	8.95	Respiratory Disease
M	64.47	40.68	69	17	315.27	2.8	3.39	6.4	2.3	296.62	4	4.49	1	15.06	14.94	1	14.94	cardiovascular disease
M	44.48	47.11	36	13	132.18	3.2	2.36	4.6	0.8	237	1	7.32	1	12.93	12.83	1	12.83	Digestive system diseases
F	71.33	26.26	87	17	59	6.4	2.97	5.3	2	70.42	1	17.65	1	3.87	10.04	0	30	Digestive system diseases
F	53.02	28.23	49	10	66.92	8.6	2.67	5.3	1.7	41.5	1	34.1	1	3.2	13.96	0	30	Kidney disease
M	63.69	34.34	81	16	364.13	9.2	3.01	8.4	1.1	396.65	3	3.31	1	17.96	17.84	1	17.84	Sepsis
M	47.33	31.6135	58	14	42	3.5	1.7	2.4	1.5	168	1	4.24	1	7.92	7.91	1	7.8	Sepsis
F	75.05	25.72	60	10	229.92	8.1	2.22	4	1.2	428	1	6.57	1	18.35	18.6	1	18.17	cardiovascular disease
M	70.46	28.57	73	15	308.73	4	2.75	5.2	1.2	334.02	5	24.6	1	17.87	17.93	0	20.18	Sepsis
M	40.43	30.08	45	11	318.32	6.7	3.53	8.5	2.4	311.41	4	9.69	1	17.29	16.99	1	16.99	Digestive system diseases
M	56.8	33.08	29	7	111.68	2.8	4.41	11.2	2.1	162.75	3	2.83	1	12.43	12.38	1	12.33	Trauma
F	33.3	34.84	36	12	207.35	3.9	2.33	3.8	1.2	127	1	4.18	1	8.96	17.54	1	8.87	Digestive system diseases
F	56.73	28.98	45	10	172.27	4.2	2.73	5.5	1.8	230.1	1	14.26	1	12.97	20.04	0	30	Respiratory Disease
F	64.44	30.54	50	13	108.7	3.7	2.47	4.2	1.5	13	1	7.62	1	6.74	28.11	1	6.47	Digestive system diseases
M	75.45	29.35	94	13	99	3.3	3.13	4.3	2.2	391	2	5.71	1	17.61	17.49	1	17.49	Sepsis
M	65.29	42.56	46	11	78.87	4.2	5.12	7.7	2.2	218	5	8.9	1	12.88	12.77	1	12.71	cardiovascular disease
M	72.47	31.75	70	14	86.12	8.3	2.64	6.5	0.5	49.66	2	13.57	1	5.65	10.93	1	5.5	Sepsis
M	82.76	28.23	75	18	935.18	7.5	3.05	6.3	1.5	747.9	6	5.19	1	43.35	43.23	1	30	Sepsis
F	75.53	36.52	56	6	10	5.1	2.3	2.3	2.3	46.72	1	14.89	1	3.55	18.92	0	30	Tumor
M	52.13	34.4	39	5	42.45	6.5	2.13	3.3	1.3	81.6	1	9.28	1	7.97	8	1	7.89	Sepsis
M	74.69	39.48	49	13	110.55	4.5	4.25	8.8	2.3	132	2	19.71	1	10.89	10.98	1	10.13	cardiovascular disease
M	77.87	37.27	40	11	69.73	6.7	2.18	3.2	1.6	67	1	4.4	1	9.52	22.91	1	9.46	Other
M	21.22	20.37	23	6	76.27	2.8	2.29	3.2	1.5	1779.83	4	7.06	1	77.74	77.7	1	30	nervous system disease
M	66.92	38.62	50	7	332.12	4.3	3.43	8.8	1.9	364.8	2	7.76	1	17.9	18.75	1	17.78	cardiovascular disease
M	73.05	26.09	50	13	104	3.8	3.01	6.3	1.5	63.53	2	13.39	1	8.57	8.57	1	9.11	Other
M	53.29	31.8	47	11	73.03	5.2	2.34	3.9	1.1	147.2	2	29.78	1	11	13.87	0	30	Toxicosis
F	84.44	21.8	48	6	178.62	5.2	2.78	5.7	1.8	469	1	3.95	1	21.06	20.98	1	20.96	Trauma
M	63.66	23.02	66	15	51.35	7.4	3.28	4.4	2.4	112	1	2.17	1	5.04	10.94	1	4.95	Digestive system diseases
F	77.49	27.64	49	13	71.85	9.8	2.87	4.9	1.9	405	2	5.01	1	19.69	19.66	1	19.59	Postoperative complications
M	75.33	32.19	62	14	579.2	7.6	3.41	5.8	2	277.97	8	21.04	1	30.31	30.19	1	30	Sepsis
M	41.68	22.81	55	14	92	4	2.56	4.5	1.8	289.67	2	11.04	1	14.43	14.55	1	14.29	Sepsis
M	51.14	31.6135	54	14	47.37	3.3	2.72	3	2.4	142	1	3.6	1	7.18	7.19	1	7.14	Digestive system diseases
F	86.84	33.33	59	11	68.25	1.9	2	2.6	1.3	117	1	27.49	1	6.02	6	1	6	Sepsis
M	37.53	25.51	49	18	402	4.5	2.31	3.5	1.4	418	1	5.87	1	17.71	17.68	1	17.68	Sepsis
M	69.61	31.6135	64	7	23.57	4	1.85	1.9	1.8	16.5	1	43.2	1	2.83	40.02	0	30	Digestive system diseases
M	58.55	25.25	55	18	354.05	11.1	2.77	6	0.9	401.28	1	4.27	1	16.96	16.92	1	16.91	Other
M	68.9	33.33	50	11	479.53	9.6	3.08	6.1	1.3	449.72	4	14	1	21.49	21.28	1	21.28	Postoperative complications
M	64.79	29.86	60	15	56.2	6.6	3.74	4.6	2.2	111	1	20.75	1	5.49	5.46	1	5.42	cardiovascular disease
F	72.3	31.6135	77	13	174.13	6.4	3.29	6.6	1.5	307.5	1	4.34	1	13.83	39.16	1	13.68	Hematological disease
F	80.93	39.96	58	7	25.83	4.6	3.57	4.9	2.4	43	1	6.16	1	3.95	9.05	1	3.78	Rheumatic immune disease
M	57.6	32.71	85	20	1202.32	11.3	3.78	7.5	1.8	594.73	7	9.64	1	53.45	53.34	1	30	Sepsis
M	42.05	44.17	55	21	53.25	7.2	2.59	4.3	1.5	65	1	9.9	1	3.13	2.93	1	2.93	Respiratory Disease
M	80.78	28.22	94	13	48.3	5.5	2.84	4.7	1.9	83.13	1	5.64	1	3.84	3.72	1	3.68	cardiovascular disease
F	56.92	54.11	76	17	110.03	6.3	3.36	7	1.8	294	1	10.83	1	12.71	12.6	1	12.6	Respiratory Disease
M	43.05	15.02	59	16	158.3	7.8	2.78	5	0.7	156	2	5.91	1	9.91	9.73	1	9.73	Respiratory Disease
F	60.76	25.15	55	14	86.17	8.9	4.19	6.7	2	90.52	1	6.75	1	4.07	3.07	1	3.87	Sepsis
M	82.63	21.11	40	4	121.88	4.2	3.45	7.6	1.5	161	1	2.79	1	9.83	10.78	1	9.75	cardiovascular disease
M	59.42	39.14	51	14	154.02	4.5	4.55	7.6	1.3	697.73	2	11.09	1	30.96	30.67	1	30	cardiovascular disease
M	84.17	34.19	60	12	165.25	4.5	3.49	5.6	1.9	364	2	6.45	1	16.03	15.99	1	15.98	cardiovascular disease
M	78.26	30.12	39	9	151.85	7	2.6	4.8	1.3	93	1	9.55	1	8.51	9.57	1	8.3	cardiovascular disease
M	58.19	33.24	55	15	305	2.1	3.61	6.4	1.3	304.28	2	17.75	1	17	16.91	1	16.91	Sepsis
F	44.59	26.52	53	13	141.58	3.5	2.6	5.9	1.6	213.89	2	44.03	1	15.75	20.83	0	30	Sepsis
F	69.37	16.55	50	15	548.28	4.3	3.12	6.1	1.3	903.18	4	8.93	1	40.56	40.38	1	30	Sepsis
F	70.26	31.6135	65	13	199.75	9.1	2.52	5.5	1.4	189.97	5	36.18	1	17.12	36.95	0	30	Postoperative complications
M	32.35	27.34	36	13	44.43	3.5	2.8	3.7	2	139	1	34.11	1	7.23	14.01	0	30	Toxicosis
M	57.56	25.22	87	17	893.33	4.7	3.69	8.5	1	595.07	11	6.71	1	39.23	42.54	1	30	Postoperative complications
M	67.33	30.65	45	14	15.5	0.8	1.7	2.2	1.3	189.67	1	19.28	1	8.71	19.79	0	30	cardiovascular disease
M	51.39	26.73	59	15	95.47	8	3.24	6.4	1.6	260	2	7.85	1	11.95	11.85	1	11.85	Sepsis
M	86.07	21.27	65	18	294	3.5	3.13	5.9	1.5	307.5	2	3.95	1	13.81	13.74	1	13.73	Sepsis
F	69.69	37.07	46	17	142.83	6.3	2.38	3.8	1.7	346	5	24.9	1	25.33	25	1	25	Sepsis
F	70.48	37.61	37	10	87.15	5.3	2.11	3.7	1.2	257.37	1	4.3	1	10.92	10.95	1	10.85	Other
F	34.13	40.03	37	14	90.1	4	2.55	4.1	1.5	104.73	1	6.98	1	5	5.59	1	4.91	Sepsis
F	62.25	47.87	44	10	541.03	4.7	4.04	7.3	2.3	584	6	2.72	1	30.4	32.59	1	30	Digestive system diseases
F	57.25	36.3	65	13	243.93	5.2	4.52	8.5	1.9	271	1	2.31	1	11.39	11.31	1	11.31	cardiovascular disease
F	37.3	41.09	34	12	23.5	4.3	2.9	4	2.3	101.4	1	6.98	1	4.55	4.55	1	4.39	Digestive system diseases
M	55.17	31.6135	24	12	14.95	3.6	2.4	2.4	2.4	39	2	20.29	1	14.52	14.44	1	14.21	Sepsis
F	82.21	29.3	61	14	75.07	3.7	4.3	6.4	2.3	113.5	2	12.87	1	6.82	6.53	1	6.44	cardiovascular disease
M	80.02	31.41	48	9	62.22	3.9	1.91	2.6	1.5	22.25	1	6.4	1	7.17	7.1	1	7.06	cardiovascular disease
M	54.74	37.09	38	17	80.67	5.9	3.84	6.2	1.9	105	1	5.17	1	4.61	3.58	1	4.42	cardiovascular disease
M	27.08	24.1	32	15	526.82	1.4	4.25	11.3	2.2	327.33	4	7.73	1	33.59	33.53	1	30	Toxicosis
F	42.75	29.02	50	16	441.77	5.1	4.04	9	1.6	455	1	11.03	1	19.42	18.17	1	19.16	Respiratory Disease
M	76.31	29.58	75	16	165.42	10.9	3.56	6.6	2.1	296	6	10.92	1	17.01	31.32	1	16.79	Hematological disease
M	64.82	30.61	71	13	564.12	9.2	3.32	7.1	1.9	360.42	6	2.52	1	29.82	29.81	0	30	Digestive system diseases
F	48.56	34.04	62	19	176.87	4.6	3.66	7.2	1.7	225.8	1	4.2	1	10.31	10.28	1	10.22	Postoperative complications
M	80.74	30.61	65	8	185	3.6	2.99	8.4	1.3	220	2	6.94	1	11.24	11.15	1	11.13	cardiovascular disease
F	60.16	42.78	48	13	33.07	10.7	3.1	4.3	2.2	24	1	26.23	1	2.93	14.91	0	30	Digestive system diseases
M	69.15	33.77	50	16	116	3.5	2.61	4.1	2	232	1	41.76	1	11.73	25.58	0	30	Postoperative complications
F	66.94	44.98	43	9	722	3.2	2.49	4.3	1.5	758	1	13.77	1	33.24	32.13	1	30	cardiovascular disease
F	36.1	22.58	29	6	49.97	3.6	2.82	4.2	2	150.75	2	2.05	1	11.42	27.9	0	30	Rheumatic immune disease
F	39.69	32.23	51	19	97.57	6.3	2.81	4.4	1.9	71.28	2	41.8	1	6.67	9.35	1	6.55	Kidney disease
F	39.75	25.6	45	16	164.12	3.3	2.11	4.7	0.7	344.65	2	12.9	1	17.99	23.09	1	17.73	Digestive system diseases
F	74.76	45.77	74	9	627.57	9.5	3	7.8	1.3	452	5	5.43	1	47.03	46.96	1	30	Tumor
F	78.63	31.6135	81	18	91.85	4.2	2.69	3.8	1.7	107.45	1	7.61	1	4.79	4.71	1	4.71	Kidney disease
M	86	26.55	57	13	117.95	8	2.89	5.4	1.6	35	1	9.69	1	5.54	5.4	1	5.4	Postoperative complications
F	53.04	28.5	53	16	203.77	6.4	2.45	5.1	1.4	21.68	1	34.23	1	16.14	52.96	0	30	Kidney disease
M	62.85	28.17	74	17	345	5.7	2.99	5.5	1	354	1	6.37	1	14.99	14.81	1	14.81	Sepsis
M	76.6	26.67	52	13	57.75	7.6	2.73	3.2	2.2	214.84	2	24.77	1	10.59	25.77	0	30	Postoperative complications
M	51.27	40.95	34	10	118.83	4	4.37	6.9	2.3	174	1	8.1	1	7.77	7.76	1	7.64	cardiovascular disease
F	52.11	25.71	69	21	207	9.1	2.46	6	1.3	231	1	4.41	1	9.81	9.71	1	9.71	Respiratory Disease
M	40	32.87	37	10	210	3.2	2.39	4.3	1.4	262	1	6.83	1	12.35	14.94	1	12.31	Digestive system diseases
M	70.07	31.4	65	13	56.33	5.9	2.63	4.1	1.4	177	1	11.19	1	9.1	12.01	1	8.85	Sepsis
M	59.24	26.04	48	15	138.7	2.9	2.47	4.3	1.2	185	1	6.94	1	8.1	7.94	1	7.88	cardiovascular disease
F	79.19	30.47	58	11	9.5	4.8	2.67	3.1	2.3	35.5	1	44.92	1	3.36	7.7	0	30	Kidney disease
M	81.86	26.83	39	6	92.83	4.6	3.13	5.5	2.4	100.25	2	4.99	1	6.56	6.51	1	6.5	cardiovascular disease
F	65.32	19.98	47	13	449.73	7.5	2.95	6.8	1.8	408.78	4	8.71	1	19.77	23.7	1	19.68	Other
M	62.74	22.73	47	11	71.5	5.7	4.02	6.2	0	258.98	1	14.97	1	11.42	13.72	1	13.67	nervous system disease
M	91.29	28.06	46	11	93.05	4.8	2.74	6.1	1.3	160	2	9.82	1	11.36	11.22	1	11.16	cardiovascular disease
M	80.81	25.09	54	16	139.08	6	2.94	3.8	2.2	160	1	3.94	1	6.95	7	1	6.9	Sepsis
F	39.95	31.6135	64	13	120.4	5	3.02	5.3	1.3	124.92	1	6.51	1	6.1	6.05	1	6.04	trauma
M	37.62	29.14	30	10	157.77	1.8	3.12	6.3	1	354	1	41.25	1	17.22	21.11	0	30	Sepsis
M	74.19	37.55	41	6	236.12	4.3	2.39	5.8	1.1	522	4	8.18	1	29.81	29.79	1	29.75	cardiovascular disease
M	29.96	27.64	46	20	113.42	6.7	4.61	7.2	1.6	101.5	2	9.11	1	5.58	6.08	1	5.22	Sepsis
F	28.68	27.83	32	13	304	3.1	2.69	4	1.1	432	2	8.51	1	22.42	25.24	1	22.42	Digestive system diseases
F	83.25	36.51	48	8	455	5.9	2.39	4.9	0.8	381.72	4	6.7	1	22.36	21.24	1	22.17	nervous system disease
F	48.4	33.79	75	12	171	4.4	3.36	5.8	1.5	328	1	6.47	1	13.94	13.85	1	13.85	Digestive system diseases
M	84.24	28.93	60	13	302.65	3.8	4.05	7.4	2	709.5	11	4.86	1	60.86	60.93	0	30	Digestive system diseases
F	76.79	37.22	62	9	166.77	6	2.16	4.5	1.4	5.63	1	44.3	1	11.58	11.82	1	11.51	cardiovascular disease
F	59.97	32.82	32	11	12.6	2.1	1.5	1.5	1.5	81	1	9.15	1	7.76	6.75	1	7.69	Sepsis
M	84.42	31.6135	85	15	270.92	2.5	2.45	4.6	1.3	315	1	5.91	1	13.86	13.81	1	13.74	Sepsis
M	77.82	20.41	52	10	70.32	2.1	1.64	2.5	1.2	99.53	1	6.26	1	6.3	6.14	1	6.14	cardiovascular disease
M	66.8	34.09	65	12	373.78	3.4	3.78	7.3	1.9	170.9	3	6.28	1	18.06	17.4	1	17.4	Digestive system diseases
M	68.13	18.99	51	10	48	5.3	1.72	2.1	1.5	1219	3	2.08	1	52.21	52.2	0	30	Sepsis
M	70.74	23.59	70	14	135.5	10.1	3.34	5.7	1.9	161	1	5.62	1	7.23	7.97	1	7.18	Sepsis
M	80.5	28.83	61	14	237.3	9	4.02	7.5	2.3	265.8	2	4.56	1	12.41	12.32	1	12.32	Sepsis
F	59.94	29.43	85	21	73.67	6.5	2.63	4.2	1.8	125.12	1	17.45	1	5.94	19.11	0	30	Sepsis
M	66.81	22.09	47	16	72	3.5	2.7	3.3	2	195.78	2	6.04	1	9	9.83	1	8.92	Postoperative complications
M	70.31	47.03	69	19	111.97	6.2	3.15	6	2.1	131.63	1	5.41	1	5.71	5.59	1	5.59	Sepsis
F	87.57	18.18	58	8	178.07	5.9	3.3	4.8	1.9	181	1	9.56	1	9.81	27.64	1	9.69	Respiratory Disease
F	40.09	21.26	42	13	56.75	8.7	2.88	4.5	2	88.67	1	43.26	1	5.84	5.68	1	5.68	Postoperative complications
M	75.04	21.72	51	13	146	5	3.15	6.6	1.7	267	2	2.69	1	13.43	17.79	1	17.79	Sepsis
F	80.28	39.82	50	10	232.27	3.6	2.07	3.9	1.2	191.9	3	4.62	1	10.61	10.54	1	10.54	Sepsis
F	34.16	42.94	63	16	102.35	5.3	3.49	6.3	1.8	34	2	42.92	1	4.97	21.7	0	30	Digestive system diseases
F	57.62	65.87	55	8	460.77	4.8	3.25	8.6	1.1	331.82	5	5.35	1	24.85	24.93	1	24.8	Sepsis
F	62.88	24.69	45	13	103.53	4.9	2.93	6.7	1.6	148	1	3.47	1	6.51	6.39	1	6.35	Postoperative complications
F	66.53	43.37	68	17	288.83	1.9	2.44	4.1	1.4	476	1	16.53	1	20.53	20.46	1	20.46	Sepsis
M	70.93	24.93	90	13	49	6.2	3.43	6.5	1.2	44	1	10.29	1	2.36	2.4	1	2.28	Postoperative complications
F	19.96	31.6135	75	19	59.3	4.2	2.61	5.8	1.1	61.05	1	0.8	1	2.91	1.05	1	1.04	Digestive system diseases
F	77.21	26.72	56	17	63.4	6.2	2.7	3.1	2.4	146	1	11.35	1	6.58	6.31	1	6.31	Postoperative complications
F	30.85	19.32	34	16	409.28	4.1	2.86	4.7	1.6	285.27	3	26.73	1	19.43	19.62	1	19.34	Digestive system diseases
F	77.82	27.06	60	14	139.98	5.4	2.47	4.6	1.2	134	5	4.39	1	8.95	10.77	1	8.87	cardiovascular disease
F	71.66	29.81	77	11	178	5.1	3.03	5.8	2.1	157	3	8.13	1	10.22	36.47	1	10.11	cardiovascular disease
M	67.75	22.92	36	6	283.93	3.6	6.26	12.8	2.4	426	2	3.87	1	23.86	26.8	1	23.75	Postoperative complications
M	70.67	30.4	71	12	212.8	7.3	2.42	6.4	0.9	380	1	41.97	1	19.66	22.27	1	19.51	Respiratory Disease
F	65.91	45.84	66	13	61.5	7.5	2.5	4	1.4	132.52	1	35.01	1	7.1	12.86	0	30	Sepsis
F	43.41	27.97	67	15	35.92	4.8	2.42	3.2	1.8	304	1	19.82	1	13.51	19.18	1	13.45	Digestive system diseases
M	91.77	31.6135	65	12	97.83	2.4	2.56	3.2	1.8	275.58	1	27.71	1	12.62	23.75	0	30	Sepsis
M	54.5	28.27	79	19	159	1.2	3.12	5.2	1.8	159	3	2.88	1	8.1	10.96	1	8.06	Digestive system diseases
F	61.98	32.44	45	16	251.07	6.5	2.65	4.9	1.5	339.08	7	39.85	1	36	36.27	1	30	trauma
M	68.18	34.6	70	14	147.72	10.1	4.24	7.1	2.1	123.47	2	6.88	1	7.72	7.67	1	7.61	cardiovascular disease
F	19.37	25.45	26	14	697.48	4.2	3.56	8	1.8	766.8	4	10.22	1	38.01	37.84	1	30	Hematological disease
M	85.93	32.44	51	13	81.5	2.8	2.14	5	1.3	143.67	3	38.71	1	9.82	14.87	1	9.67	Digestive system diseases
M	55.11	30.69	52	20	176.52	9.5	3.24	9.1	1.1	39	3	6.96	1	7.8	7.73	1	7.73	Digestive system diseases
M	68.96	20.45	53	7	136.03	4.9	4.11	5.9	2.3	221.63	3	7.29	1	10.87	10.9	1	10.85	Respiratory Disease
F	55.42	33.7	28	7	86.7	3.6	2.78	4.4	1.9	42	1	4.56	1	27.08	26.99	1	26.99	Respiratory Disease
M	27.09	31.6135	18	5	172	4.3	3.02	5.1	1.8	214.67	3	3.43	1	16.51	22.75	1	22.75	cardiovascular disease
F	57.04	24.61	43	13	60.42	4.3	1.75	2.7	1.2	140	1	19.63	1	6.72	12.74	0	30	Sepsis
M	61.27	19.68	94	17	150.27	6.2	2.33	6.2	1.1	496.02	1	18.56	1	21.65	21.54	1	21.54	Sepsis
M	78.2	29.72	62	11	144.3	6	3.24	5.2	2	366	3	7.9	1	16.95	16.91	1	16.85	Respiratory Disease
M	59.09	37.91	54	15	508	7.8	3.46	7.8	1.7	475	2	26.72	1	21.83	21.74	1	21.74	Sepsis
F	72.97	41.12	72	15	250.83	3.3	2.68	6.8	1.3	274	1	7.76	1	12.18	12.06	1	12.05	cardiovascular disease
F	55.38	23.29	32	10	47.5	3.7	2.7	3.8	1.6	176.53	5	6.47	1	21.91	27.22	1	21.75	Other
F	76.17	25	63	17	298.17	8.1	2.5	5.7	0.7	358	1	2.08	1	15.02	15.49	1	14.97	cardiovascular disease
M	80.17	21.67	48	9	352.97	4.5	3.08	5	1.5	160.96	4	6.37	1	21.47	21.29	1	21.34	cardiovascular disease
M	66.45	21.6	61	12	300.5	7.7	4.35	7.7	1.4	223.67	2	4.98	1	17.64	17.61	1	17.56	Sepsis
M	65.33	47.31	87	16	82.5	5.5	3.91	5.9	2.3	106.93	1	7.83	1	4.96	4.89	1	4.89	Sepsis
M	68.85	53.13	44	9	49.77	7	3.71	6.8	1.7	90.9	2	7.48	1	6	13.93	1	5.9	cardiovascular disease
F	81.63	30.03	42	12	708.3	2.5	2.53	5.3	0.8	294.5	9	6.11	1	31.49	32.32	1	30	cardiovascular disease
M	69.82	31.6135	60	13	68	3.8	2.13	3.1	1.6	218	3	1.84	1	10.68	36.72	0	30	Sepsis
M	69.44	25.19	81	17	130.02	9.6	5.13	9.3	2.6	229	5	9.46	1	20.53	31.31	1	20.38	Digestive system diseases
M	67.16	28.28	51	11	111.28	2.6	5.15	11.4	2.7	143	4	14.58	1	10.49	13.45	1	12.54	Respiratory Disease
M	71.02	56.75	52	11	39	3.7	5.22	6.4	4.8	89.72	1	5.58	1	3.97	3.85	1	3.83	Sepsis
M	69.6	37.72	54	11	67	2.2	5.49	7.6	4.5	142	2	10.91	1	10.06	12.49	1	9.89	Digestive system diseases
M	23.69	26.94	55	18	118.6	1.1	5.57	6.1	4.5	267	1	6.78	1	11.64	11.81	1	11.39	Sepsis
M	63.56	19.35	98	21	56.57	8	5.78	7.7	3.6	79.8	1	7.35	1	3.64	3.54	1	3.49	Sepsis
M	48.01	38.52	84	15	33.02	4.1	3.98	5.3	2.9	97.82	1	5.71	1	4.3	4.39	0	3.61	nervous system disease
M	50.01	33.44	63	19	39	5.2	4.66	5.5	3.8	102	1	26.38	1	5.34	5.32	1	5.23	Digestive system diseases
M	78.94	22.14	62	13	116.77	5.5	3.41	5.5	2.5	194.8	1	44.9	1	10.85	14.2	1	14.2	Postoperative complications
M	69.35	93.3	51	13	59.05	4.6	3.89	5	3.3	97	1	10.47	1	4.47	4.19	1	4.19	Sepsis
M	80.06	26.1	99	16	133.33	4.7	3.38	6.5	2.6	342.11	2	31.17	1	19.54	50.71	0	30	Sepsis
M	60.79	30.68	56	14	114.22	9.2	3.66	6.8	2.5	131.25	3	23.89	1	8.57	13.39	0	30	Sepsis
F	63.69	17.65	54	11	60.33	6.2	5.98	7.5	4.5	76.5	2	5.79	1	4.19	4.02	1	4.02	cardiovascular disease
M	61.75	29.75	71	15	43.03	4.2	4.63	6	3	118	1	10.24	1	5.35	5.12	1	5.11	Respiratory Disease
F	62.85	30.63	46	14	118.83	5.1	3.25	4.5	2.7	195	1	27.18	1	14.54	18.02	1	17.95	Digestive system diseases
M	73.36	28.93	63	12	33.32	7.5	4.07	5.5	3.3	42.67	1	28.73	1	2.97	5.79	0	30	Postoperative complications
M	55.68	39.09	48	14	30.97	3.8	3.37	4	2.5	84	1	5.89	1	3.76	3.63	1	3.63	Other
F	78.64	26.18	42	10	59.42	3.1	4.28	5.8	3.3	51.68	4	9.83	1	13.26	13.45	1	13.01	cardiovascular disease
M	66.68	50.21	57	18	43.45	4.8	6.18	7.7	4.3	52.5	1	8.89	1	2.63	2.42	1	2.42	cardiovascular disease
M	76.74	25.12	66	18	33.25	5.6	3.25	3.7	2.9	56	1	6.23	1	2.59	2.53	1	2.53	cardiovascular disease
M	38.98	29.98	32	10	42.03	2.6	3.41	4.1	2.8	37.57	1	29.74	1	4.28	9.13	0	30	Toxicosis
M	59.8	22.82	36	6	30.98	3.2	5.3	6.8	4.4	67.65	1	2.28	1	8.96	8.97	1	8.9	Sepsis
M	75.49	42.01	55	15	67.3	6.6	3.72	4.2	3.2	275.5	3	7.5	1	13.13	13	1	13	cardiovascular disease
F	75.09	40.2	65	11	25.55	6.7	4.56	5.5	3.9	44.38	1	5.49	1	2.2	2.89	1	2.18	Sepsis
M	67.2	37.46	80	16	320.5	5	6.24	12.6	3.6	129.43	7	7.95	1	17.56	17.97	1	17.49	Other
M	70.38	31.6135	53	11	23.08	5.9	4.63	5	4.4	4	1	7.86	1	2.72	2.48	1	2.43	Sepsis
M	81.22	28.4	74	14	24.18	2.4	3.3	3.3	3.3	78	2	7	1	5.05	4.97	1	4.97	Sepsis
F	81.68	21.72	73	14	39	7.5	5.8	9.2	3.8	51.23	1	6	1	2.43	2.38	1	2.3	Other
M	88.92	24.91	75	14	89.03	1.8	3.2	4.5	2.5	254	1	5.58	1	11.17	11.75	1	11.06	cardiovascular disease
M	52.78	46.2	40	11	125.65	3.6	3.91	6.1	2.5	626.67	7	2.24	1	45.21	45.2	0	30	Respiratory Disease
F	66.52	24.09	44	7	59.77	2.9	3.81	4.3	3.4	376	1	4.47	1	18.69	19.77	1	18.64	Digestive system diseases
M	67.59	31.6135	62	13	60.72	7.2	4.21	4.7	3.9	51	3	4.35	1	4.88	7.06	1	4.78	cardiovascular disease
M	61.97	34.6	93	15	10.75	5.7	2.9	2.9	2.9	46.03	2	4.37	1	6.31	6.17	1	6.17	cardiovascular disease
M	46.21	32.03	44	9	107.17	4.7	3.34	5.3	2.7	176	1	2.58	1	9	31.93	1	8.92	Digestive system diseases
F	67.64	30.86	54	7	33.63	5.6	3.8	5.9	2.5	164.38	1	32.95	1	8.22	30.83	0	30	Digestive system diseases
F	48.9	42.16	40	10	38.32	6.4	4.07	4.7	3.7	51.07	1	32.22	1	3.48	22.84	0	30	Toxicosis
M	63.18	55.26	41	7	106.77	5.3	5.56	8.4	3.6	241.08	3	5.89	1	21.32	22.01	1	21.21	Digestive system diseases
M	80.18	29.85	83	14	52.5	5.8	3.12	3.7	2.9	61	2	26.2	1	4.85	4.76	1	4.63	Sepsis
M	55.26	37.04	73	20	324.4	6.8	4.39	8.1	2.8	484.15	1	44.95	1	22.04	32.05	0	30	Sepsis
F	60.41	32.29	51	20	11.12	5.5	2.5	2.5	2.5	80	1	39.2	1	5	4.93	1	4.93	Sepsis
F	68.82	31.6135	57	13	32.28	5.9	3.5	4.1	2.9	23.8	2	4.95	1	5.82	5.82	1	5.82	Postoperative complications
M	70.33	32.51	50	10	39.55	7.1	4.58	5.8	3.8	50	1	46.19	1	4.57	13.8	0	30	trauma
M	68.04	31.6135	28	12	105.32	3.4	4.59	5.9	3.4	258	1	6.3	1	13.02	53.55	1	12.78	Postoperative complications
M	53.69	19.98	54	14	43.68	10.9	5.03	5.8	4.3	44.48	2	3.97	1	2.91	2.77	1	2.75	cardiovascular disease
M	78.53	24.06	44	8	24.42	3.1	6.58	8.3	4.8	48	2	5.4	1	3.53	9.03	1	3.43	cardiovascular disease
M	49.01	31.88	49	16	46.78	6.4	4.93	5.4	4.4	48.75	2	2.99	1	4.17	9.68	1	4.13	Digestive system diseases
M	44.72	33.95	37	10	13.7	6.4	2.85	3.1	2.6	118.63	1	3.57	1	5.11	5.23	1	5.2	Toxicosis
F	69.45	31.6135	70	15	15.17	4.2	3.45	4.2	2.7	9	2	17.79	1	2.43	21.37	1	1.35	Digestive system diseases
M	56.78	43.16	65	21	52.83	6.3	3.76	5.4	2.5	125.33	2	30	1	7.44	34.5	1	8.84	Digestive system diseases
M	76.34	30.76	55	9	80.32	5.2	3.73	4.8	2.5	179.7	4	44.2	1	14.85	14.7	1	13.8	cardiovascular disease
F	35.69	23.36	39	11	11.25	2.8	3.35	4	2.7	112	1	34.76	1	6.11	16.85	0	30	Sepsis
M	91.27	24.16	58	13	14.28	2.9	3.9	3.9	3.9	61	2	5.59	1	3.67	3.71	1	3.6	Sepsis
F	77.46	33.71	49	8	40.05	7.8	4.86	5.7	3.3	80	1	6.43	1	4	3.94	1	3.93	cardiovascular disease
F	35.09	29.83	56	12	58.72	4	4.45	5.5	3	90	1	2.85	1	4.47	4.47	1	4.38	Sepsis
M	56.65	25.24	43	9	41.85	4	2.97	3.1	2.8	59.5	1	6.21	1	3.07	2.85	1	2.85	cardiovascular disease
M	73.03	25.59	60	12	92.55	2.1	4.04	5.6	3	236.15	1	7.04	1	10.14	10.24	1	10.14	Sepsis
M	44.32	30.84	68	20	336.6	6.6	5.7	8.4	3.6	467	1	4.61	1	19.64	19.54	1	19.54	Sepsis
M	75.34	41.52	57	11	120.8	9.1	3.63	7.5	2.6	205.98	1	5.01	1	8.79	8.75	1	8.75	Digestive system diseases
M	87.82	21.21	77	14	29	1.5	2.7	2.8	2.6	201.16	8	2.26	1	39.09	43.17	0	30	cardiovascular disease
F	57.19	31.6135	74	13	83.25	6.5	3.89	5.7	2.8	96.41	2	4.43	1	4.46	3.49	1	4.39	Postoperative complications
F	71.44	23.65	49	9	24.97	2.6	5.74	6.8	4.6	50.78	2	12.94	1	9.45	8.2	1	8.99	Postoperative complications
M	45.85	33.77	43	17	58.03	3.7	5.51	6.8	4.3	81.37	1	4.1	1	3.56	3.46	1	3.46	Digestive system diseases
M	79.81	34.2	101	18	16.2	3.5	4.3	4.3	4.3	45.7	2	9.25	1	6.98	6.77	1	6.71	Other
M	41.75	22.75	68	20	45.63	9	4.53	5	3.8	60	1	3.59	1	2.78	2.65	1	2.65	Sepsis
F	61.14	56.33	51	16	171.65	3.4	3.36	4.3	2.7	319	1	3.69	1	13.46	38.51	1	30	Digestive system diseases
M	60.86	31.6135	86	21	57.12	4	3.56	4.5	2.8	76	1	7.95	1	3.61	2.92	1	2.92	Sepsis
M	51.34	69.15	44	16	16.55	3.6	5.23	5.7	4.6	238.33	1	25.1	1	10.99	10.87	1	10.78	Sepsis
M	70.82	40.46	40	8	122.92	4.6	4.74	7.2	3.6	135.67	10	32.84	1	26.07	26.03	1	26.02	nervous system disease
F	84.11	30.45	46	10	48.7	3.8	4.18	5.7	3.3	75.65	2	6.2	1	4.25	4.93	1	4.1	cardiovascular disease
M	51.37	23.72	47	16	82.23	5.9	4.05	6.8	2.5	106	1	39.18	1	6.44	14.82	0	30	Other
M	61.01	29.32	77	17	108.13	5	4.26	6.3	2.6	154.83	1	9.05	1	8.39	9.32	1	8.24	Sepsis
M	70.25	30.22	47	11	10.55	3.5	4.25	4.3	4.2	14.88	1	5.62	1	2.78	2.81	1	2.67	Sepsis
M	47.57	28.42	61	12	44.53	6.9	4.33	4.7	3.3	98	1	4.52	1	4.34	4.19	1	4.15	Other
M	57.35	29.9	54	16	58.12	6.9	5.52	6.9	4.2	44.5	1	22.47	1	3.05	37.56	0	30	cardiovascular disease
F	67.77	22.22	61	13	44.75	5.2	3.51	5.7	2.5	137	1	20.15	1	6.56	6.37	1	6.37	cardiovascular disease
M	51.07	22.52	77	13	64	7.8	4.55	7.6	2.8	183.58	1	11.09	1	8.18	8.22	1	8.06	Respiratory Disease
F	53.71	29.9	41	15	25.62	3	3.97	4.2	3.6	296.42	1	7.89	1	12.81	14.03	1	12.56	Digestive system diseases
M	79.61	33.46	65	13	21.1	3.8	5.55	6.2	4.8	57	1	5.12	1	2.57	2.49	1	2.49	cardiovascular disease
M	82.1	21.97	74	14	13	5.6	3.7	3.7	3.7	24	1	3.71	1	2.06	1.97	1	1.96	cardiovascular disease
M	72.41	26.12	67	21	87.53	4.6	3.95	5.2	3.1	93	1	4.58	1	4.07	3.94	1	3.94	Respiratory Disease
M	62.19	31.6135	60	12	31	10.8	4.94	6	3.9	35.12	1	47.8	1	3.46	30.58	0	30	Other
M	62.07	25.93	35	6	7.65	4.8	4.2	4.6	3.8	142	2	5.18	1	6.86	6.81	1	6.78	nervous system disease
F	53.39	36.59	51	15	46.67	6	6.09	8.1	3.9	52	1	6.26	1	6.56	37	1	6.44	Digestive system diseases
F	58.74	31.6135	51	16	44.57	5.5	4.77	5.8	3.2	82.63	1	7.36	1	3.86	3.74	1	3.69	Digestive system diseases
F	56.6	43.15	34	4	90.23	3.5	4.59	9.6	3.2	96	1	6.41	1	7.41	10.06	1	7.31	Hematological disease
M	70.55	28.97	99	20	300.02	5.2	3.66	7.5	2.6	310.3	1	5.11	1	13.14	12.1	1	12.96	Postoperative complications
M	41.13	67.01	51	19	61.37	4	6.06	8	4.8	396	4	21.08	1	19.37	19.33	1	19.22	Sepsis
M	67.11	23.15	76	12	59.33	7	3.67	4.5	2.9	111	1	4.67	1	4.84	4.75	1	4.75	cardiovascular disease
M	61.31	32.07	66	16	23.07	4.2	3.6	3.9	3.3	80.5	1	3.95	1	3.8	4.92	1	3.76	Digestive system diseases
F	48.09	36.73	72	20	65.62	3.2	4.1	5.8	3.2	350.7	2	6.02	1	15.58	15.59	1	15.52	Digestive system diseases
M	83.22	26.46	48	13	19	4.3	4.9	6.4	3.8	25.5	1	3.74	1	2.8	9.05	1	2.73	cardiovascular disease
M	63.86	31.14	44	13	96.63	4.3	4.4	6.3	3.4	254.17	1	4.51	1	11.27	11.27	1	11.2	cardiovascular disease
M	75.81	56.64	67	13	66	8.8	5	6.3	4.1	231	1	9.75	1	10.03	9.92	1	9.92	Sepsis
F	62.72	24.94	48	12	32.67	1	5.08	6	4.6	301.9	1	5.63	1	12.82	12.77	1	12.73	nervous system disease
F	73.6	36.09	60	17	44.62	4.6	4.9	6.4	3.2	96	1	1.9	1	4.06	4.04	1	3.99	Sepsis
M	23.9	29.86	53	13	48.85	10.7	4.68	7.2	3.1	51	1	8.09	1	2.48	2.34	1	2.29	Toxicosis
F	61.46	27.1	53	6	72.53	5.5	3.53	4.6	3	484	2	10.12	1	24.55	24.9	1	24.42	Respiratory Disease
M	53.56	31.6135	64	21	53.75	9.4	4.54	5.9	3.2	81.2	1	4.4	1	4.03	3.92	1	3.92	Digestive system diseases
F	74.58	25.82	67	12	84.7	6.1	3.58	4.1	3.1	118	1	8.9	1	5.29	5.36	1	5.13	Sepsis
M	60.33	31.35	76	22	37.68	6.8	5.8	7.3	4.5	43.23	3	3.69	1	4.16	4.15	1	4.11	Sepsis
F	82.69	31.6135	74	16	36	4.9	4.87	5.9	3.5	93	1	17.2	1	4.6	15.41	1	4.48	Postoperative complications
F	65.23	27.7	67	15	16.33	6.2	4	4.3	3.7	56.62	1	7.39	1	2.67	2.51	1	2.51	Sepsis
F	48.78	30.08	81	21	28	7	4.38	5.5	2.9	90	1	3.93	1	3.92	3.85	1	3.85	Sepsis
F	68.39	34.26	46	7	23	3.4	4.68	5.3	4.4	34.53	2	8.07	1	3.67	3.55	1	3.48	Sepsis
M	61.12	32.74	47	11	21.18	3.7	4.73	5.8	4	79	1	5.24	1	4.43	4.23	1	4.23	Respiratory Disease
M	55.66	22.81	49	6	47.2	4.3	4.33	6.3	3.2	476.67	11	36.49	1	40.63	40.84	0	30	Digestive system diseases
M	56.87	32.25	80	23	164.33	4.3	4.55	7.5	2.9	184	1	5.06	1	8.13	8.06	1	8	Sepsis
F	62.2	39.33	66	15	28.43	4.2	5.53	6.8	4.5	56	1	12.73	1	3.35	3.18	1	3.11	Respiratory Disease
F	70.69	27.34	61	13	71.5	5.8	3.99	5.8	3.3	95.27	1	0.5	1	4.01	5.59	1	5.59	Sepsis
M	61.69	22.25	39	7	67.42	5.2	6.31	8.9	3.9	245.87	3	12.05	1	16.59	16.22	1	16.17	Respiratory Disease
M	78.64	24.22	62	16	94.48	7	4	5.3	3	240	1	5.05	1	10.54	10.58	1	10.45	Kidney disease
M	67.18	21	40	5	21.27	4.5	4.4	4.8	4	39	1	7.06	1	7.46	7.39	1	7.34	nervous system disease
M	66.51	29.9	53	7	35.83	4.5	3.6	4	3.4	106	1	8.79	1	4.78	4.71	1	4.65	cardiovascular disease
M	78.86	27.78	65	14	41.15	6.7	6.04	7.1	4.9	99	1	4.22	1	4.31	4.45	1	4.22	Digestive system diseases
M	50.98	36.61	73	16	26	11.9	7.15	9.2	5.3	12.5	1	28.79	1	2.95	9.86	0	30	Sepsis
M	63.74	29.3	47	12	3	3.7	8.6	8.6	8.6	13.75	1	8.26	1	3.44	3.3	1	3.26	Digestive system diseases
M	77.77	25.41	37	9	10.03	3.4	8.25	8.5	8	82	2	4.97	1	11.12	15.58	1	11.04	Respiratory Disease
M	56.09	22.09	61	14	7.73	4.3	5.9	5.9	5.9	86.35	1	15.89	1	4.26	3.01	1	3.75	Sepsis
F	74.86	16.33	38	6	12	5.9	8.1	8.9	7.5	47.48	1	8.9	1	4.3	3.39	1	3.96	nervous system disease
F	49.27	34.08	73	19	13.2	6.1	7.27	8	6.9	56.83	3	8.03	1	11.19	11.08	1	11.04	Sepsis
F	55.28	28.23	58	14	14.12	4.7	10.25	10.6	9.9	46.18	1	8.9	1	2.29	2.27	1	2.17	cardiovascular disease
F	81.87	25.72	39	6	7.07	3.6	9.78	12.1	8.2	169.5	1	12.81	1	8.68	8.38	1	8.38	cardiovascular disease
F	73	23.82	70	11	7.82	7.2	7	7.6	6.6	46.15	1	5.34	1	2.14	2.14	1	2.08	Sepsis
F	76.75	31.6135	51	5	12.42	5.9	7.25	7.3	7.2	17	2	6.73	1	6.3	8.7	1	6.1	Rheumatic immune disease
M	55.68	30.96	33	8	18.83	4.2	9	9.5	8.5	329	2	11.42	1	19.86	23.26	1	19.63	cardiovascular disease
F	37.64	62.28	37	14	58.13	10.2	5.74	7.1	5	121	1	8.57	1	5.41	5.29	1	5.29	Sepsis
M	66.09	24.96	62	13	9.13	4.5	5.4	5.4	5.4	51	1	15.36	1	3.55	3.28	1	3.28	Sepsis
F	76.19	37.56	72	16	40.2	11.8	8.87	11.8	7	47	1	8.19	1	2.31	1.99	1	1.99	Postoperative complications
M	50.85	31.6135	55	17	27.52	13	6.15	7.5	5.2	43.17	1	8.04	1	2.31	2.21	1	2.13	Digestive system diseases
M	50.85	45.98	17	1	18.15	2.3	8.07	8.7	7.6	55.07	1	11.66	1	4.46	4.27	1	4.21	cardiovascular disease
M	54.91	32.35	87	17	18	7.1	7.57	9	6.6	236	1	5.62	1	10.06	9.87	1	9.87	cardiovascular disease
M	64.88	32.51	54	13	11.03	5.1	8.35	8.5	8.2	45	1	24.19	1	2.87	2.79	1	2.79	Sepsis
F	73.49	24.32	60	9	19.5	3.4	5.8	6.3	4.9	61.3	1	6.35	1	4.56	4.91	1	4.44	Hematological disease
M	31.63	32.68	59	19	5.13	3.3	5.3	5.3	5.3	63.9	1	1.95	1	3.08	3.13	0	30	Postoperative complications
M	57.74	38.28	60	13	27.08	4.7	6.4	7.5	5.4	270	1	3.31	1	11.59	13.2	1	11.48	Digestive system diseases
M	58.26	35.95	50	12	2.5	10.5	12.25	12.9	11.6	7	1	8.61	1	2.42	2.3	1	2.26	Digestive system diseases
M	69.02	31.6135	28	9	5.1	4.4	5.2	5.2	5.2	53	1	3.91	1	6.33	7.28	1	6.28	Digestive system diseases
M	65.91	31.6135	54	12	15.85	4.5	9.35	10.3	8	14.85	1	4.53	1	11.27	11.22	1	11.2	Digestive system diseases
M	62.98	31.6135	80	17	23.82	3.4	8.15	8.7	7.2	56.83	1	4.72	1	2.76	2.66	1	2.66	Hematological disease
M	53.74	31.6135	61	14	12.25	4.2	7.6	8.4	6.2	42	1	8.46	1	2.12	1.95	1	1.88	nervous system disease
M	59.45	31.6135	53	13	30.17	4.6	6.96	8.2	6.1	39	1	5.5	1	2.58	2.5	1	2.46	nervous system disease
M	36.64	44.15	81	13	11.17	4.8	11.9	11.9	11.9	83	1	3.91	1	3.63	3.48	1	3.48	Respiratory Disease
M	79.18	28.21	73	15	13.87	6.2	6.3	6.3	6.3	46	1	6.18	1	2.36	2.35	1	2.35	cardiovascular disease
M	52.41	31.25	47	10	28.52	10.4	8.52	9.5	7.5	39	1	11.15	1	2.5	1.2	1	2.18	cardiovascular disease
M	26.64	33.87	55	15	37.08	19.3	10.03	13.1	7.8	40	1	8.8	1	2.24	2.12	1	2.03	Other
M	60.28	33.08	49	8	57.58	2.3	8.67	11.7	6.4	79.4	2	2.78	1	6.54	6.55	1	6.45	Sepsis
M	28.79	48.24	40	8	26.22	7.2	9.13	10.9	7.2	53	1	18.69	1	3	2.77	1	2.77	Postoperative complications
F	85.02	23.05	45	13	26.88	4.8	5.8	6.5	5.3	95	1	4.85	1	5.79	5.82	1	5.71	cardiovascular disease
M	61.36	37	71	15	64	6.4	7.92	10.8	6.4	93	1	6.93	1	4.92	4.9	1	4.85	Sepsis
F	58.41	36.63	106	20	25	8.8	7.83	9.9	5.7	47.77	1	6.07	1	2.24	2.12	1	2.12	Rheumatic immune disease
M	50.98	55.81	70	15	9.55	4.1	8.2	8.2	8.2	96	1	3.09	1	4.2	4.1	1	4.04	Digestive system diseases
M	68.17	23.88	31	7	20.67	3.3	6.33	6.9	5.6	53	2	2.91	1	7.91	20.72	1	7.87	cardiovascular disease
M	73.78	31.76	31	4	12.93	5.2	8.1	8.4	7.8	198	2	5.17	1	10.95	11.67	1	10.9	Respiratory Disease
M	75.26	24.6	74	16	18.53	4.9	6.13	6.5	5.5	73	1	14.82	1	3.66	2.44	1	3.18	Sepsis
F	52.59	31.6135	44	12	7.57	5.2	6	6	6	60.5	1	9.8	1	2.9	1.89	1	1.89	Digestive system diseases
M	56	28.29	52	20	20.15	7.7	6.65	7	6.3	94	1	8.85	1	4.27	3.24	1	3.24	Sepsis
M	61.84	40.31	78	15	64.48	7.8	7.11	8.7	5.6	82	1	10.95	1	3.88	3.72	1	3.72	cardiovascular disease
M	49.65	31.6135	61	14	8.32	6.1	9	9	9	51	1	8.64	1	2.5	2.58	1	2.5	Nervous system disease
F	91.58	29.14	55	6	12.03	3.1	7.07	9.3	5.4	51	1	4.84	1	3.26	3.33	1	3.13	cardiovascular disease
F	80.28	20.4	64	10	5.68	8.8	10.2	10.2	10.2	38	1	12.35	1	2.16	1.53	1	1.16	Respiratory Disease
M	48.73	27.4	62	14	43.62	10.3	6.03	7	5.4	55	1	3.34	1	2.64	2.57	1	2.57	Postoperative complications
F	44.45	44.04	65	21	10.52	8.5	6.95	7.6	6.3	82	1	4.05	1	3.6	3.59	1	3.53	Sepsis
M	84.16	31.41	50	11	10.58	3.2	6.1	6.5	5.7	117	3	7.26	1	9.69	9.62	1	9.62	cardiovascular disease
M	32.37	37.24	46	17	52	5.2	6.73	8.7	4.9	224.73	1	5.14	1	9.59	9.62	1	9.58	Digestive system diseases
M	62.17	32.88	67	17	21	5.8	5.53	6.2	5.3	47	1	4.6	1	2.18	2.09	1	2.09	Sepsis
M	59.8	26.83	37	9	36	4.6	8.2	10.1	7	53.8	2	8.46	1	3.76	4.13	1	3.57	Digestive system diseases
M	33.69	30.12	42	15	30.82	10.8	5.55	6	5	55	1	7.57	1	2.65	2.53	1	2.53	Digestive system diseases
F	62.42	27.64	69	18	4.07	5.9	5.2	5.2	5.2	45.55	1	6.85	1	2.29	3.11	1	2.17	Digestive system diseases
M	64.53	36.14	52	7	29.97	3.2	8.78	11.2	7.1	82.78	1	6.25	1	3.75	3.65	1	3.65	Postoperative complications
M	75.79	31.6135	50	15	19.62	6.1	7.85	8.2	7.5	153	1	9.93	1	7.35	12.06	1	7.12	cardiovascular disease
M	46.23	31.48	47	16	68.1	14.2	6.38	11.9	5	147	1	44.64	1	8.07	16.09	0	30	Sepsis
F	75.06	26.93	86	16	17.72	6.2	6.75	6.9	6.6	42.85	1	5.57	1	2.3	2.23	1	2.14	cardiovascular disease
F	78.86	31.6135	74	14	6.63	3.9	6.15	6.9	5.4	44	1	3.86	1	2.02	1.97	1	1.88	Sepsis
F	72.21	31.9	58	7	6	2.8	10.6	10.6	10.6	38.08	1	5.17	1	3.45	3.42	1	3.3	Hematological disease
M	61.43	30.35	33	10	14.08	4.1	7.75	8	7.5	22	1	3.89	1	6.97	7.91	1	6.84	Postoperative complications
M	70.95	27.82	79	17	48.78	2.5	8.6	10.7	6.7	86.3	1	10.22	1	4.11	4.33	1	3.82	cardiovascular disease
